# Supplementary material for: Influences of the COVID-19 pandemic and response strategies on residents’ psychological state: The survey from Hainan Island
Source: PLoS One. 2022 Jan 20;17(1):e0261537. doi: 10.1371/journal.pone.0261537 (PMC8775215; doi:10.1371/journal.pone.0261537)
Supplement: S1 Data — (XLSX) [file pone.0261537.s001.xlsx]

## Sheet: Variables
Serial number	Dependent variable: binary value of mental state level	Dependent variable: psychological state level value	1. Gender	2. Age	3. Education level	4. Having a fixed income	5. Having fixed expenditures	6. Having a permanent job	7. Household size	8. Degree of closure of a community	9. Cumulative number of confirmed cases	10. The nearest distance between respondents and the cases’ place of activity (Value normalized by the maximum value)	11. Node degree	12. Node clustering coefficient
32	0	2	1	1	3	0	0	1	6	2	39	0.038981	18	0.197
246	0	2	1	3	2	1	0	0	4	2	9	0.02873	4	0.6667
609	1	5	0	4	3	0	1	1	4	1	4	0.133334	5	1
718	0	2	1	2	1	0	0	1	3	1	39	0.038981	18	0.197
770	1	5	1	3	2	1	1	0	4	2	54	0.131457	14	0.25
801	1	5	1	6	3	1	0	0	4	1	54	0.131457	14	0.25
827	1	5	0	5	4	1	1	0	2	2	3	0.097559	5	0.6667
911	1	5	0	4	4	1	0	0	4	2	39	0.098592	18	0.197
935	1	5	1	3	3	0	1	1	3	2	39	0.098589	18	0.197
962	1	5	1	3	3	1	0	0	5	2	39	0.098586	18	0.197
970	1	5	1	4	2	1	0	0	4	3	39	0.098582	18	0.197
982	0	2	1	4	3	1	1	0	2	3	39	0.038981	18	0.197
1004	1	5	1	2	1	0	0	1	3	3	6	0.225587	3	1
1059	0	0	0	2	2	0	0	1	4	3	54	0.016163	14	0.25
1071	0	3	1	6	3	1	0	1	2	2	39	0.016731	18	0.197
1715	1	5	1	6	4	0	1	1	7	2	15	0.446122	5	0.6667
1899	0	2	0	1	3	0	0	1	6	3	15	0.118579	5	1
1941	0	2	0	1	1	0	0	1	3	2	39	0.016731	18	0.197
1989	0	2	0	1	2	0	0	1	3	2	54	0.059572	14	0.25
1995	0	2	0	4	4	1	1	0	3	1	54	0.104018	14	0.25
2627	0	0	0	1	3	0	0	1	4	3	3	0.16867	5	0.6667
2651	0	2	1	2	2	0	0	1	3	1	3	0.161199	2	0
2711	1	5	0	6	3	1	0	0	6	2	9	0.120028	4	0.6667
2841	1	5	0	4	4	1	1	0	6	2	39	0.130278	5	0.197
3273	1	5	0	3	4	1	1	0	3	2	39	0.157551	0	0.197
3398	0	4	1	2	2	0	1	1	4	2	54	0.04016	14	0.25
3470	0	1	0	1	4	0	0	1	4	2	3	0.205845	18	1
3472	0	1	1	4	3	0	1	1	4	2	3	0.114346	14	0
3999	1	5	1	5	3	1	0	0	3	2	4	0.106413	5	1
4103	1	5	0	2	4	0	1	1	5	2	6	0.171312	2	1
4564	0	4	0	2	3	0	0	1	4	2	1	0.058415	0	0
4602	1	5	0	4	4	1	1	0	6	2	15	0.128534	18	0.197
4877	1	5	1	3	4	1	0	0	4	2	39	0.130278	18	0.197
4889	1	5	1	4	4	1	1	0	6	2	9	0.146125	14	0.25
4927	0	2	0	4	2	1	0	0	1	1	39	0.038981	18	0.197
5009	0	2	1	2	3	0	1	1	4	2	13	0.022776	6	0.8333
5219	1	5	1	4	3	1	0	0	7	3	13	0.118045	14	0.25
5611	0	2	1	2	3	0	0	1	4	3	15	0.361299	0	0
5658	0	4	1	2	2	1	0	0	3	2	54	0.016163	14	0.25
6902	1	6	1	2	1	0	0	1	3	1	15	0.097403	18	0.197
8080	0	2	0	5	3	0	1	0	2	1	39	0.00724	18	0.197
8273	1	5	1	3	3	1	1	0	5	3	39	0.130278	2	0.197
8436	1	5	1	5	4	1	1	0	2	1	3	0.097559	5	0.6667
8555	1	5	1	4	4	1	0	0	3	1	3	0.16867	5	0.6667
8696	0	0	1	4	2	1	1	0	4	2	39	0.00724	18	0.197
9517	1	5	1	2	2	0	0	1	2	2	9	0.285258	4	0.6667
9551	0	3	1	4	3	1	1	0	3	1	54	0.04016	14	0.25
10631	1	5	1	5	4	1	1	0	6	1	3	0.16867	5	0.6667
10694	1	5	1	2	3	0	0	1	4	3	13	0.125078	6	0.8333
10729	1	6	1	1	4	0	0	1	7	1	0	0.719857	0	0
10821	0	4	1	3	4	1	1	0	5	3	6	0.012556	3	1
10854	1	5	1	5	2	0	1	1	4	2	13	0.125094	6	0.8333
11303	0	4	1	5	4	1	0	0	2	2	39	0.038981	18	0.197
11470	1	5	1	6	3	0	1	1	6	2	13	0.114073	6	0.8333
11491	0	2	1	3	2	1	1	0	4	2	2	0.026231	5	0.5
12026	0	3	1	4	2	0	1	1	4	2	39	0.020697	18	0.197
12169	1	5	0	2	4	1	0	0	6	3	6	0.194146	3	1
12191	1	5	1	2	3	0	0	1	5	2	15	0.446122	5	1
12250	0	0	1	1	1	0	0	1	6	2	39	0.29396	5	1
12331	1	5	1	2	4	0	0	1	5	2	39	0.098579	18	0.197
12489	0	3	0	2	1	0	0	1	7	2	39	0.020884	18	0.197
12539	1	5	0	1	1	0	0	1	3	2	2	0.098028	14	0.25
12619	1	5	1	2	1	1	0	1	4	3	3	0.130987	1	0
12629	1	5	0	2	2	1	0	0	4	3	6	0.194146	3	1
12657	1	5	1	6	4	1	1	0	3	1	39	0.113862	5	0.197
12664	1	5	1	2	2	1	0	0	4	1	39	0.113862	5	0.197
12676	1	5	0	2	4	1	1	0	5	2	6	0.225587	3	1
12688	0	2	1	2	1	0	1	1	1	2	39	0.132439	18	0.197
12690	0	1	1	2	3	1	0	0	6	3	6	0.225587	3	1
12701	0	4	0	2	3	1	0	0	5	2	6	0.225587	3	1
12717	1	5	1	2	4	0	0	0	6	2	6	0.225587	3	1
12721	1	5	0	2	4	1	0	0	4	2	6	0.194146	3	1
12734	1	5	1	5	2	0	1	1	5	2	6	0.225587	3	1
12736	0	2	1	2	2	1	1	0	2	2	54	0.026748	14	0.25
12749	1	5	1	4	4	1	1	0	2	2	39	0.111994	18	0.197
12753	0	1	1	5	2	1	1	0	5	3	0	0.14825	0	0
12757	0	2	1	2	1	1	1	0	4	2	2	0.026231	5	0.5
12782	1	5	0	6	4	1	1	0	5	2	6	0.225587	3	1
12787	0	3	1	2	1	1	0	0	2	3	39	0.038981	18	0.197
12816	1	5	1	2	2	1	0	0	5	2	13	0.125078	6	0.8333
12827	1	5	1	6	2	1	1	0	4	1	2	0.132783	5	0.5
12839	0	0	1	2	2	0	1	1	4	2	2	0.026231	5	0.5
12858	0	2	1	6	4	1	1	0	4	2	2	0.041486	5	0.5
12862	1	5	1	5	2	1	1	0	5	3	6	0.194146	3	1
12866	1	5	1	2	2	1	1	0	1	2	39	0.098576	18	0.197
12869	1	5	0	4	2	1	1	0	1	3	15	0.131457	14	0.25
12890	1	5	0	4	4	1	1	0	6	2	1	0.667062	0	0
12903	1	5	1	2	3	0	0	0	6	2	3	0.358007	2	0
12905	1	5	1	4	2	1	1	0	7	3	6	0.225587	3	1
12908	0	0	1	2	1	0	0	1	5	2	13	0.125098	6	0.8333
12913	1	5	0	2	1	0	1	1	5	2	6	0.225587	3	1
12937	1	5	1	2	1	0	0	1	7	2	3	0.358007	2	0
12940	0	2	1	4	2	1	1	0	6	3	15	0.118579	5	1
12943	1	5	1	5	4	1	1	0	5	1	7	0.334888	2	1
12949	1	5	0	1	2	0	0	1	5	1	0	0.334888	0	0
12951	0	3	0	2	1	1	0	0	7	2	39	0.182726	18	0.197
12959	1	5	1	6	2	1	1	0	7	2	7	0.227798	2	0.5
12968	0	2	1	2	2	0	0	1	4	3	3	0.012182	4	0.6667
12980	0	2	0	5	4	1	1	0	4	2	4	0.133334	5	1
12981	1	5	1	2	3	1	0	0	5	3	13	0.125081	6	0.8333
13017	1	5	1	2	2	1	0	0	7	2	0	0.719857	0	0
13029	1	5	1	5	4	1	1	0	1	2	39	0.098573	18	0.197
13074	1	5	1	2	3	1	0	0	5	3	2	0.117528	5	0.5
13075	0	2	1	2	3	1	1	0	2	2	39	0.037237	18	0.197
13090	0	0	0	2	2	1	0	0	4	3	6	0.194146	3	1
13100	1	5	0	1	3	0	0	1	5	2	3	0.358007	2	0
13102	0	2	1	2	4	0	0	1	5	2	15	0.29396	5	1
13104	0	1	1	2	1	0	0	1	2	3	6	0.225587	3	1
13105	1	5	1	1	1	0	1	1	5	2	2	0.132783	5	0.5
13113	1	5	1	2	1	0	1	1	4	2	13	0.125085	6	0.8333
13117	0	2	1	1	2	0	0	1	7	2	13	0.125101	6	0.8333
13123	1	5	1	1	3	0	0	1	3	2	39	0.129038	18	0.197
13127	1	5	1	2	2	0	0	1	6	2	13	0.150869	14	0.25
13170	1	5	0	5	3	0	1	1	2	3	3	0.097559	5	0.6667
13172	0	2	1	2	2	0	1	0	5	2	2	0.026231	5	0.5
13177	1	5	1	3	3	1	1	0	6	1	39	0.111994	18	0.197
13181	1	5	0	6	4	1	1	0	4	2	15	0.446122	5	1
13190	1	5	1	2	3	1	0	0	5	2	13	0.114073	6	0.8333
13211	0	2	0	3	2	0	0	1	6	2	15	0.118579	5	1
13221	0	2	0	2	1	1	1	0	7	2	54	0.059572	14	0.25
13225	1	5	1	6	2	1	1	0	6	2	39	0.129038	14	0.197
13226	0	2	1	2	4	0	0	1	5	3	2	0.026231	5	0.5
13228	0	4	0	4	2	1	1	0	6	2	3	0.048374	2	0
13241	1	5	1	4	3	1	1	0	5	2	13	0.118045	14	0.25
13245	1	5	1	2	1	0	0	1	4	2	3	0.358007	2	0
13252	0	2	0	1	2	0	1	0	4	3	39	0.038981	18	0.197
13254	0	1	1	3	4	1	1	0	4	2	4	0.049665	5	1
13275	1	5	0	2	3	1	0	0	7	2	0	0.719857	0	0
13282	1	5	0	6	2	1	1	0	6	2	15	0.446122	5	1
13283	1	5	1	5	3	0	1	1	7	3	3	0.358007	2	0
13318	1	5	0	2	1	0	0	1	4	2	39	0.112181	18	0.197
13328	0	1	1	2	2	0	0	1	5	2	6	0.225587	3	1
13335	0	1	0	1	4	0	0	1	5	2	6	0.225587	3	1
13347	1	5	0	1	3	0	1	1	6	1	6	0.225587	3	1
13349	0	4	1	1	4	0	0	1	4	3	39	0.037741	18	0.197
13353	1	5	1	2	1	0	0	1	5	2	15	0.118579	5	1
13358	0	2	1	2	3	0	1	1	5	3	6	0.225587	3	1
13360	0	1	1	2	2	0	0	1	3	1	6	0.012556	3	1
13379	1	5	0	2	1	0	0	1	5	3	6	0.194146	3	1
13380	0	2	1	2	3	0	0	1	7	3	6	0.225587	3	1
13384	1	5	1	4	2	1	1	0	3	2	39	0.09857	18	0.197
13391	0	2	1	2	3	0	0	1	4	3	6	0.012556	3	1
13394	0	2	1	2	4	0	0	1	5	3	6	0.225587	3	1
13395	1	5	0	1	1	0	0	1	3	2	6	0.225587	3	1
13396	0	0	1	1	1	0	0	1	5	2	2	0.026231	5	0.5
13397	0	2	1	1	2	0	0	0	4	2	6	0.225587	3	1
13400	0	2	0	1	3	0	0	1	4	3	6	0.225587	3	1
13413	0	1	0	2	2	1	0	0	5	2	6	0.225587	3	1
13421	0	3	0	3	1	1	1	0	2	3	39	0.038981	18	0.197
13422	1	5	1	2	4	0	1	1	6	2	6	0.225587	3	1
13426	1	5	1	1	1	0	1	1	7	3	6	0.225587	3	1
13429	1	5	1	2	4	0	0	1	6	2	6	0.194146	3	1
13431	0	4	1	2	1	1	0	0	4	3	13	0.264161	14	0
13434	0	0	0	4	4	1	1	0	2	2	2	0.026231	5	0.5
13437	0	2	0	1	2	0	0	1	6	2	39	0.012887	18	0.197
13450	1	5	1	2	3	0	0	1	5	2	13	0.125078	6	0.8333
13463	0	1	1	1	2	0	1	1	6	3	6	0.194146	3	1
13480	1	5	1	2	2	0	0	1	7	3	9	0.150869	14	0.25
13490	0	2	1	1	3	0	0	0	4	2	13	0.022776	6	0.8333
13504	0	1	0	1	4	0	1	1	3	1	13	0.125104	6	0.8333
13508	0	4	1	2	3	0	0	1	4	3	4	0.133334	5	1
13520	0	2	1	3	4	1	1	0	7	2	39	0.012887	18	0.197
13565	1	5	1	4	2	0	0	1	4	3	1	0.868946	0	0
13566	0	2	1	2	1	0	0	1	7	1	39	0.020884	18	0.197
13570	0	4	1	1	4	0	0	0	6	2	2	0.026231	5	0.5
13571	1	5	1	5	3	1	1	0	6	2	9	0.285258	4	0.6667
13577	1	5	0	3	2	1	1	0	3	2	39	0.098537	18	0.197
13579	0	3	1	2	2	0	0	0	4	2	39	0.020884	18	0.197
13581	1	5	1	4	2	1	1	0	5	2	0	0.719857	0	0
13585	1	5	1	6	2	0	1	1	7	2	6	0.225587	3	1
13586	1	5	1	3	4	1	1	0	3	1	39	0.16586	14	0.25
13588	1	5	1	2	3	1	0	0	5	1	15	0.446122	5	1
13599	1	5	1	2	1	1	0	0	7	3	0	0.847332	0	0
13617	0	0	1	2	2	1	0	0	7	2	39	0.29396	5	0
13635	1	5	1	2	3	0	0	1	7	3	6	0.194146	3	1
13657	0	4	0	5	2	0	1	1	1	2	15	0.118579	5	1
13658	1	6	1	2	2	0	0	1	7	2	4	0.133334	5	1
13672	1	5	1	5	2	0	1	1	3	3	3	0.16867	5	0.6667
13704	1	5	0	2	3	1	0	0	3	2	0	1	0	0
13718	1	5	1	1	3	0	0	1	4	3	1	0.868946	0	0
13758	1	5	1	1	1	0	0	1	5	2	3	0.358007	2	0
13773	1	5	1	4	3	1	1	0	6	2	39	0.098566	18	0.197
13793	1	5	1	4	4	1	1	0	4	2	39	0.130278	2	0.197
13800	0	0	0	2	2	0	1	1	7	2	3	0.161199	2	0
13828	0	4	1	2	4	0	0	1	7	2	3	0.205845	18	0
13848	1	6	1	6	3	0	1	1	6	2	9	0.132439	6	0.197
13882	0	0	0	2	2	0	0	0	5	2	6	0.225587	3	1
13911	0	4	0	3	3	1	1	0	3	1	39	0.038981	18	0.197
13917	0	2	1	2	1	0	1	1	1	3	39	0.132439	18	0.197
13931	1	5	1	5	2	1	1	0	5	3	15	0.446122	5	1
13935	0	2	1	2	2	0	1	0	3	2	15	0.391353	14	0
13949	1	5	1	2	4	0	0	0	7	3	6	0.171312	2	1
13958	1	5	1	2	1	1	1	0	6	1	3	0.769846	2	0
13959	1	5	1	4	2	1	1	0	1	2	6	0.131998	2	1
13960	1	5	0	3	4	1	1	0	5	2	13	0.125081	6	0.8333
13975	1	5	0	3	4	1	1	0	2	2	9	0.118045	14	0.25
13977	1	5	1	4	2	1	1	0	6	2	13	0.118045	14	0.25
14035	1	5	0	6	4	1	1	0	3	3	3	0.358007	2	0
14046	1	5	1	1	2	0	0	1	7	3	3	0.151809	5	0.6667
14057	1	5	0	2	1	0	0	1	3	1	39	0.128534	18	0.197
14059	1	5	1	1	3	0	0	1	6	2	3	0.235852	4	0.6667
14069	1	5	1	2	1	1	0	0	5	2	13	0.125108	6	0.8333
14089	0	2	0	2	2	0	0	1	6	3	54	0.030968	14	0.25
14101	1	5	1	2	2	0	0	0	4	2	15	0.446122	5	1
14108	1	5	1	2	2	1	1	0	3	2	15	0.109538	5	1
14119	1	5	0	2	1	1	1	0	1	2	39	0.124699	18	0.197
14140	1	5	1	4	2	1	1	0	4	2	13	0.114073	6	0.8333
14157	1	5	1	2	3	0	0	1	3	3	6	0.201829	2	1
14162	0	3	0	2	3	0	0	1	4	2	39	0.020884	18	0.197
14175	0	0	0	1	3	0	0	1	4	2	13	0.125111	6	0.8333
14183	0	0	0	2	2	1	1	0	7	2	3	0.161199	2	0
14203	1	5	1	5	1	1	1	0	4	2	9	0.16586	14	0.25
14205	1	5	1	3	4	1	1	0	5	2	54	0.131457	14	0.25
14206	1	5	1	4	2	0	1	1	4	3	39	0.157551	18	0.197
14207	1	5	1	2	4	0	0	1	4	3	39	0.124699	18	0.197
14211	0	2	1	1	3	0	1	1	5	2	6	0.194146	3	1
14222	1	5	1	4	3	1	1	0	3	2	39	0.130278	3	0.197
14228	1	5	0	3	4	1	1	0	5	1	39	0.113862	5	0.197
14240	0	2	0	2	3	0	0	1	5	3	6	0.225587	3	1
14244	1	5	1	2	3	1	1	0	5	2	39	0.157551	18	0.197
14254	1	5	1	2	4	1	0	0	7	3	6	0.131998	2	1
14257	1	5	1	4	3	0	0	1	5	3	1	0.667062	0	0
14258	1	5	1	2	1	0	0	1	6	2	15	0.446122	5	1
14263	0	1	0	4	4	1	1	1	2	2	6	0.171312	1	1
14265	0	0	1	4	3	1	0	0	3	3	1	0.362738	14	0
14268	0	2	0	5	4	1	1	0	4	2	2	0.041486	5	0.5
14273	1	5	1	6	1	0	1	1	4	2	39	0.114054	18	0.197
14285	0	0	1	1	3	0	0	1	4	2	13	0.010682	3	1
14332	1	5	1	2	2	0	0	1	3	3	6	0.194146	3	1
14334	1	5	1	2	1	1	0	0	2	1	39	0.114054	18	0.197
14407	1	5	0	5	2	1	1	0	3	3	6	0.194146	3	1
14420	1	5	1	5	2	0	1	1	5	3	39	0.130278	14	0.197
14429	1	5	1	2	3	1	1	0	2	1	6	0.131998	2	1
14442	1	5	1	1	3	0	0	1	4	3	1	0.868946	0	0
14449	0	1	1	1	4	0	0	1	5	2	9	0.285258	4	0.6667
14478	1	5	1	6	1	0	1	1	4	2	4	0.133334	5	1
14489	0	2	0	2	2	1	1	0	1	2	39	0.02546	18	0.197
14516	1	5	1	2	4	0	1	0	3	2	39	0.113862	14	0.197
14537	0	0	1	4	4	1	1	0	3	3	39	0.00724	18	0.197
14546	1	5	0	2	1	0	0	1	5	2	15	0.118579	5	1
14557	0	3	1	2	2	0	0	1	7	2	39	0.29396	5	0
14567	1	5	1	2	3	0	0	1	7	3	2	0.117528	5	0.5
14578	0	1	0	2	2	1	0	0	4	2	6	0.201829	2	1
14604	0	2	1	1	1	0	0	1	6	2	4	0.133334	5	1
14606	1	5	1	2	3	1	0	0	7	3	13	0.118045	14	0.25
14623	1	6	0	5	4	1	0	0	7	2	2	0.117528	5	0.5
14638	0	2	0	6	3	0	1	1	1	2	39	0.132439	18	0.197
14639	0	1	0	1	3	0	0	0	4	2	2	0.026231	5	0.5
14640	1	5	1	4	4	1	1	0	3	2	15	0.131457	14	0.25
14654	1	5	1	3	4	1	1	0	3	2	39	0.111994	18	0.197
14679	1	5	0	4	4	1	1	0	3	3	13	0.125114	6	0.8333
14707	1	5	0	3	1	1	1	0	2	2	9	0.132439	18	0.197
14714	1	5	0	6	4	1	1	0	2	3	39	0.098537	18	0.197
14723	0	2	1	4	1	1	1	0	3	2	39	0.037741	18	0.197
14766	0	2	1	1	2	0	1	1	5	2	3	0.151809	5	0.6667
14824	0	1	1	2	4	0	0	1	5	2	4	0.049665	5	1
14861	1	5	0	5	2	0	1	0	7	2	6	0.131998	2	1
14863	0	2	1	2	4	1	0	0	4	2	15	0.018241	5	1
14869	1	6	1	2	1	1	1	0	3	3	6	0.201829	2	1
14912	0	2	1	5	3	1	1	0	3	2	39	0.037741	18	0.197
14917	0	0	1	2	4	0	0	1	5	2	15	0.29396	5	1
14937	1	5	1	1	2	0	0	1	4	3	39	0.108028	18	0.197
14944	1	5	1	1	3	0	0	1	7	1	13	0.114073	6	0.8333
15018	0	2	1	2	1	0	0	1	5	2	6	0.225587	3	1
15138	0	4	0	2	3	0	0	1	3	2	54	0.038203	14	0.25
15201	0	0	1	2	2	0	0	0	3	2	6	0.194146	3	1
15210	0	2	1	2	3	0	0	1	4	3	0	0.247546	0	0
15425	1	5	0	2	4	0	0	0	3	3	4	0.148108	5	1
15538	0	3	1	2	1	1	0	0	3	2	39	0.016731	18	0.197
15564	0	2	0	1	3	0	0	1	4	1	39	0.157551	18	0.197
15701	0	4	1	2	2	1	0	0	6	2	39	0.00724	18	0.197
15703	0	3	1	1	4	0	0	1	3	2	39	0.033402	18	0.197
15753	1	6	1	2	3	0	0	1	1	2	39	0.113862	5	0.197
15845	0	1	0	2	3	1	1	0	6	2	4	0.133334	5	1
15867	1	5	1	2	4	0	0	0	4	3	3	0.16867	5	0.6667
15930	1	5	1	4	4	1	1	0	6	2	6	0.201829	2	1
16129	0	0	1	1	1	0	0	1	6	2	13	0.125117	6	0.8333
16193	0	2	1	3	4	1	1	0	3	2	39	0.00724	18	0.197
16459	1	5	0	3	2	1	1	0	5	1	9	0.16586	14	0.25
16462	1	5	1	3	2	1	1	0	4	3	6	0.194146	3	1
16480	0	4	0	3	3	1	1	0	3	2	39	0.037741	18	0.197
16496	0	4	1	3	3	1	1	0	5	2	4	0.056811	5	1
16504	0	2	1	2	2	1	1	0	3	2	39	0.038981	18	0.197
16509	0	3	0	3	4	1	1	0	4	2	39	0.020697	18	0.197
16511	1	5	0	3	4	1	1	0	2	2	15	0.094748	18	0.197
16518	0	0	1	2	3	0	1	0	4	2	6	0.194146	3	1
16538	1	5	1	2	1	1	1	0	6	1	2	0.098028	14	0.25
16570	1	6	0	3	4	1	1	0	4	1	39	0.098563	18	0.197
16606	1	5	0	3	2	1	1	0	7	1	6	0.194146	3	1
16607	1	5	1	3	1	1	0	0	3	3	39	0.113862	5	0.197
16616	1	5	1	3	4	1	1	0	6	1	6	0.131998	2	1
16629	1	5	1	2	2	1	1	0	4	3	39	0.09856	18	0.197
16631	0	2	0	3	3	1	1	0	2	2	39	0.022565	18	0.197
16655	0	2	1	3	2	1	1	0	6	2	39	0.00724	18	0.197
16683	0	0	1	2	3	1	1	0	3	3	39	0.037741	18	0.197
16685	0	4	1	2	1	1	0	0	5	3	39	0.022565	18	0.197
16694	0	4	0	3	4	1	1	0	5	2	54	0.100101	14	0.25
16701	0	4	1	3	3	1	1	0	4	2	39	0.132439	18	0.197
16718	1	5	1	3	4	0	1	0	4	2	15	0.109538	5	1
16719	0	2	1	3	2	1	0	0	4	3	39	0.038981	18	0.197
16724	0	2	0	3	4	1	1	0	1	2	39	0.003451	18	0.197
16742	0	2	0	1	3	0	0	1	7	3	9	0.285258	4	0.6667
16746	0	0	1	1	1	1	1	1	3	2	39	0.037237	18	0.197
16764	1	5	0	5	2	1	1	1	2	2	3	0.103479	4	0.6667
16769	1	5	1	1	2	0	0	1	7	2	3	0.151809	5	0.6667
16775	0	2	0	3	2	1	1	0	4	2	13	0.125121	6	0.8333
16783	0	2	1	2	2	0	0	0	2	2	39	0.022565	18	0.197
16791	0	2	1	2	3	0	0	0	4	2	4	0.056811	5	1
16798	0	2	1	2	1	1	1	0	7	2	7	0.227798	18	0
16816	1	5	0	4	4	1	1	0	6	3	39	0.129038	14	0.197
16836	0	2	1	3	4	1	1	0	5	1	39	0.020884	18	0.197
16837	1	5	0	6	2	1	1	0	4	2	39	0.113862	5	0.197
16849	0	2	1	3	2	1	1	0	3	2	39	0.022565	18	0.197
16862	0	0	0	2	1	0	0	1	7	2	6	0.171312	2	1
16875	1	5	0	3	3	1	1	0	6	2	0	0.872808	0	0
16877	1	5	1	3	3	1	1	0	7	3	39	0.129038	14	0.197
16886	1	5	0	3	4	1	1	0	6	1	1	0.118045	14	0.25
16898	0	4	1	2	4	0	0	1	5	2	3	0.205845	4	0
16903	0	2	0	2	2	0	0	1	3	2	0	0.247546	14	1
16908	1	5	1	5	4	1	1	0	3	2	6	0.159534	2	1
16913	0	4	0	4	2	0	1	1	5	3	15	0.118579	5	1
16956	1	5	0	3	2	1	1	0	7	2	39	0.124699	18	0.197
16963	1	5	0	3	3	1	1	0	6	3	39	0.130278	14	0.197
16977	0	2	1	2	2	1	1	0	4	2	39	0.00724	18	0.197
17004	1	5	1	3	4	1	1	0	7	2	3	0.151809	5	0.6667
17012	0	2	1	3	2	1	1	0	2	3	13	0.264161	14	1
17032	0	2	0	3	4	1	1	0	3	2	0	0.209137	0	0
17033	1	5	0	4	3	1	0	0	3	2	0	0.756897	0	0
17054	0	4	1	4	2	1	1	0	4	1	39	0.038981	18	0.197
17063	0	2	0	3	2	1	1	0	2	2	39	0.012887	18	0.197
17073	0	3	1	4	3	1	1	0	3	2	39	0.00724	18	0.197
17078	0	1	1	2	1	0	0	1	7	2	7	0.227798	18	0
17093	1	5	0	3	3	1	1	0	4	2	39	0.108028	18	0.197
17109	0	0	0	4	4	1	1	0	3	2	6	0.040701	2	1
17151	0	0	0	1	3	0	0	1	4	2	13	0.125124	6	0.8333
17167	1	5	1	2	3	0	1	1	7	2	2	0.117528	5	0.5
17171	0	4	0	1	3	0	0	1	4	2	39	0.020884	18	0.197
17172	1	5	0	1	3	0	1	1	6	2	9	0.285258	4	0.6667
17183	1	5	0	1	3	0	1	1	6	3	13	0.125085	6	0.8333
17184	0	0	0	3	4	1	1	0	3	3	39	0.038981	18	0.197
17191	1	5	0	3	2	1	1	0	5	1	39	0.098557	18	0.197
17192	1	5	0	4	4	1	1	0	4	2	6	0.201829	2	1
17282	1	5	1	4	4	1	1	0	6	2	39	0.129038	14	0.197
17283	0	2	0	1	3	0	1	1	3	2	39	0.033402	18	0.197
17362	0	2	0	4	4	1	1	0	2	2	39	0.02546	18	0.197
17482	1	5	0	3	3	1	1	0	3	2	39	0.124699	18	0.197
17532	0	0	0	1	3	0	1	1	2	3	39	0.016731	18	0.197
17560	0	3	1	3	3	1	1	0	6	2	39	0.033402	18	0.197
17596	1	5	0	3	4	1	1	0	3	1	15	0.094748	18	0.197
17692	0	4	1	4	4	1	1	0	2	2	2	0.041486	5	0.5
17761	0	2	0	1	3	0	0	1	7	2	39	0.037237	18	0.197
17762	0	0	1	6	4	1	0	0	3	2	54	0.026748	14	0.25
17789	0	2	1	2	2	0	0	1	3	2	54	0.036788	14	0.25
17851	1	5	1	3	4	1	1	0	3	1	39	0.16586	14	0.25
17968	1	5	0	6	4	1	0	0	2	2	6	0.201829	2	1
18001	0	0	0	3	2	1	1	0	4	2	15	0.118579	5	1
18035	0	2	0	1	3	0	0	1	7	2	13	0.125088	6	0.8333
18044	0	3	1	3	4	1	1	0	7	3	39	0.003451	18	0.197
18120	1	5	1	3	4	1	1	0	4	1	39	0.113862	5	0.197
18123	0	2	0	1	4	0	0	1	4	1	13	0.125127	6	0.8333
18133	1	5	1	3	4	1	1	0	5	2	39	0.129038	0	0.197
18185	0	0	0	4	4	1	1	0	3	2	39	0.022565	18	0.197
18235	1	5	1	3	4	1	1	0	4	3	15	0.128534	18	0.197
18314	0	2	1	3	2	0	1	0	3	1	39	0.022565	18	0.197
18367	0	2	0	2	2	1	1	0	4	1	13	0.018191	6	0.8333
18391	0	2	1	5	3	1	1	0	2	3	39	0.003451	18	0.197
18434	1	5	0	4	4	1	1	0	5	3	9	0.285258	4	0.6667
18447	1	5	1	4	2	1	1	0	5	2	39	0.113862	5	0.197
18448	0	1	0	4	4	0	0	1	5	2	9	0.02873	4	0.6667
18465	1	5	1	3	3	1	1	0	4	2	39	0.113862	5	0.197
18476	1	5	1	3	4	0	1	1	5	3	3	0.358007	2	0
18478	0	2	1	3	4	1	1	0	5	3	39	0.038981	18	0.197
18483	1	5	0	4	4	1	1	0	4	3	15	0.129038	18	0.197
18496	1	5	1	4	3	1	0	0	6	2	39	0.098553	18	0.197
18518	0	4	1	2	4	1	1	0	5	2	39	0.022565	18	0.197
18578	1	5	0	1	3	0	1	1	4	2	15	0.446122	5	1
18594	1	7	1	4	3	1	1	0	3	2	39	0.129038	18	0.197
18598	0	2	1	2	4	0	1	0	7	2	6	0.225587	3	1
18599	1	5	1	3	4	1	1	0	7	2	39	0.124699	18	0.197
18602	0	2	1	3	4	1	1	0	5	3	39	0.038981	18	0.197
18603	0	4	0	1	3	0	1	1	7	1	3	0.151809	5	0.6667
18620	0	4	0	3	3	1	1	0	3	2	54	0.04016	14	0.25
18631	0	2	0	1	1	0	1	1	3	2	9	0.285258	4	0.6667
18634	0	4	0	2	3	0	0	1	7	2	39	0.29396	5	0
18659	0	3	1	3	4	1	1	0	7	2	39	0.037741	18	0.197
18675	0	1	0	1	3	0	1	1	4	2	6	0.171312	14	1
18682	0	4	0	1	3	0	0	1	5	2	13	0.125131	6	0.8333
18700	1	5	0	1	2	0	1	1	3	2	39	0.113862	5	0.197
18707	1	5	0	4	4	1	1	0	3	1	1	0.914832	0	0
18710	0	2	0	1	3	0	0	1	4	1	39	0.012887	18	0.197
18715	0	2	0	1	3	0	1	1	6	3	3	0.16867	5	0.6667
18716	1	5	0	3	4	0	1	0	4	3	39	0.129038	18	0.197
18726	0	0	0	1	3	0	0	0	7	2	6	0.171312	14	1
18751	1	5	0	1	3	0	0	1	7	3	15	0.446122	5	0.6667
18788	1	5	0	3	4	1	1	0	6	2	9	0.132439	6	0.197
18833	1	5	1	2	1	1	0	0	6	2	39	0.104184	18	0.197
18889	0	0	1	4	4	1	1	0	2	3	15	0.118579	5	1
18970	1	5	1	2	4	1	1	0	4	3	0	1	0	0
19494	1	5	0	1	3	0	1	1	5	2	1	0.868946	0	0
19539	1	5	1	2	3	0	0	1	4	2	6	0.194146	3	1
19559	1	5	1	2	1	0	1	1	7	2	13	0.125091	6	0.8333
19684	0	1	0	1	1	0	0	1	4	1	6	0.040701	2	1
19873	0	2	0	3	4	1	1	0	4	2	0	0.391353	14	0
19887	0	3	0	1	3	0	0	0	7	2	39	0.016731	18	0.197
20202	1	8	0	4	2	1	1	0	4	2	39	0.129038	18	0.197
20244	0	2	0	4	3	1	1	0	3	3	39	0.038981	18	0.197
20423	0	4	1	3	4	1	1	0	5	2	39	0.037237	18	0.197
20497	1	5	1	5	1	1	1	0	4	1	0	0.872808	0	0
20528	1	5	1	4	4	1	1	0	7	2	0	0.719857	0	0
20566	0	3	0	4	4	1	1	0	3	2	39	0.037741	18	0.197
20580	1	5	1	1	2	0	1	0	2	2	7	0.138618	2	1
20604	0	1	0	1	3	0	0	1	7	3	3	0.151809	5	0.6667
20665	1	5	1	2	2	1	1	0	5	2	39	0.111994	18	0.197
20683	1	5	0	5	4	1	1	0	5	2	39	0.113862	5	0.197
20772	1	5	1	1	2	0	0	1	6	3	3	0.235852	4	0.6667
20786	1	5	1	4	2	0	1	1	6	2	6	0.159534	2	1
20804	1	5	1	3	4	0	1	0	6	3	13	0.150869	14	0.25
20826	1	5	0	2	3	1	0	0	7	2	7	0.227798	2	0.5
20841	1	5	1	6	4	1	0	0	2	2	39	0.113862	5	0.197
20920	1	5	0	5	4	1	0	0	6	3	39	0.09855	18	0.197
20943	0	2	1	1	3	0	1	1	1	1	39	0.022565	18	0.197
20945	1	5	0	3	3	0	0	1	3	2	15	0.128085	14	0.25
20952	1	5	1	3	3	1	0	0	4	2	39	0.130278	18	0.197
20954	1	5	0	4	4	1	0	0	7	2	9	0.285258	4	0.6667
20996	0	3	1	4	2	1	1	0	3	2	39	0.038981	18	0.197
20998	1	5	1	4	3	1	1	0	6	2	39	0.130278	14	0.197
21000	1	5	0	4	4	1	1	0	3	2	39	0.130278	1	0.197
21006	0	3	1	4	4	1	0	0	1	3	39	0.038981	18	0.197
21010	1	5	1	3	4	1	1	0	4	2	39	0.130278	18	0.197
21011	0	2	1	1	1	0	0	1	4	2	39	0.038981	18	0.197
21021	1	5	0	3	2	1	1	0	6	2	39	0.108028	18	0.197
21038	1	5	0	5	4	1	1	0	6	2	39	0.130278	14	0.197
21046	1	5	1	3	4	1	1	0	4	2	39	0.130278	18	0.197
21048	1	5	1	2	1	0	0	1	1	3	39	0.130278	1	0.197
21055	1	5	1	2	3	0	1	1	4	2	39	0.128534	18	0.197
21064	1	5	0	3	3	1	1	0	3	1	39	0.098537	18	0.197
21067	1	5	0	4	2	1	1	0	4	2	39	0.130278	18	0.197
21124	0	2	1	4	4	1	1	0	4	3	39	0.038981	18	0.197
21162	0	3	1	2	4	1	0	0	4	3	39	0.038981	18	0.197
21191	0	4	1	2	1	1	0	0	7	3	3	0.16867	5	0.6667
21199	1	5	0	4	4	1	0	0	7	3	39	0.108028	18	0.197
21210	1	5	1	3	4	1	1	0	3	2	39	0.130278	1	0.197
21284	0	2	1	3	2	0	1	1	2	1	39	0.038981	18	0.197
21346	0	3	0	5	4	1	0	0	3	2	39	0.038981	18	0.197
21413	0	3	0	5	4	1	1	0	3	3	39	0.038981	18	0.197
21424	0	2	1	3	3	1	1	0	3	2	3	0.162869	5	0.6667
21463	1	5	0	2	4	0	0	1	3	3	3	0.151809	5	0.6667
21500	1	5	1	4	4	1	1	0	5	3	39	0.157551	18	0.197
21605	1	5	0	4	3	1	1	0	3	2	39	0.130278	3	0.197
21638	1	5	1	6	2	1	1	0	6	2	39	0.098547	18	0.197
21639	1	5	0	1	3	0	1	0	4	2	39	0.112181	18	0.197
21652	0	2	0	5	4	1	0	0	1	2	39	0.038981	18	0.197
21677	1	5	0	3	4	1	1	0	3	1	39	0.130278	3	0.197
21719	1	5	0	3	4	1	1	0	5	2	39	0.112181	18	0.197
21752	1	5	1	1	3	0	1	0	3	1	39	0.130278	1	0.197
21763	0	2	0	1	3	1	1	1	3	1	39	0.022565	18	0.197
21773	0	2	1	1	3	0	0	1	3	2	39	0.022565	18	0.197
21890	1	5	1	2	1	0	1	1	2	3	6	0.201829	2	1
22021	1	5	1	5	4	1	1	1	5	2	39	0.098537	18	0.197
22035	1	5	0	3	4	1	1	0	3	2	15	0.118579	5	1
22082	0	2	0	1	3	1	1	1	4	1	39	0.033402	18	0.197
22119	1	5	1	2	2	0	1	1	5	2	15	0.129038	0	0.197
22134	0	3	0	4	4	1	0	0	3	2	39	0.038981	18	0.197
22177	1	5	1	1	2	0	0	1	6	2	3	0.235852	4	0.6667
22180	0	0	0	5	4	1	1	0	3	2	39	0.022565	18	0.197
22190	0	2	0	2	1	0	0	1	4	1	39	0.033402	18	0.197
22237	1	5	1	4	4	1	1	0	3	1	39	0.130278	1	0.197
22262	1	5	0	5	3	1	0	0	2	2	39	0.130278	1	0.197
22264	1	5	1	3	4	1	1	0	2	3	39	0.113862	5	0.197
22351	0	0	1	1	4	0	0	1	4	3	3	0.161199	2	0
22378	1	5	1	2	3	0	1	1	5	2	15	0.446122	5	1
22419	0	2	1	5	4	1	1	0	3	3	39	0.038981	18	0.197
22431	1	5	1	2	2	0	0	1	7	2	15	0.118579	5	0.6667
22475	1	5	1	5	3	1	1	0	2	2	2	0.10746	14	0.25
22573	1	5	1	3	2	1	1	0	3	3	39	0.128534	18	0.197
22583	0	3	0	6	3	1	0	0	4	2	39	0.020884	18	0.197
22585	1	5	0	4	4	1	1	0	5	2	54	0.131457	14	0.25
22588	1	5	1	3	3	1	1	0	2	2	9	0.146125	14	0.25
22589	0	3	1	3	4	1	1	0	4	3	39	0.037237	18	0.197
22596	1	5	1	3	4	1	1	0	7	3	39	0.098544	18	0.197
22601	0	2	1	4	4	1	1	0	3	1	39	0.003451	18	0.197
22603	1	5	1	3	4	1	1	0	5	2	39	0.118045	14	0.25
22612	0	3	1	2	3	1	0	0	4	2	39	0.038981	18	0.197
22623	1	5	0	2	2	0	0	1	4	3	3	0.16867	5	0.6667
22632	1	5	0	3	4	1	1	0	6	2	3	0.151809	5	0.6667
22668	1	5	0	5	3	1	1	0	3	2	13	0.109488	6	0.8333
22673	1	5	0	4	4	0	1	0	7	3	6	0.194146	3	1
22682	1	5	0	3	4	1	1	0	6	2	3	0.151809	5	0.6667
22686	1	5	1	4	2	0	0	0	7	3	39	0.132439	0	0.197
22690	1	5	1	5	1	1	1	1	3	2	13	0.109488	6	0.8333
22700	0	3	1	3	4	1	1	0	2	3	39	0.007243	18	0.197
22708	0	0	0	5	3	1	0	0	2	1	39	0.00724	18	0.197
22710	0	2	1	3	4	1	0	0	5	2	7	0.182726	3	1
22713	1	5	0	3	2	1	1	0	6	2	0	0.334888	0	0.197
22719	0	1	0	2	2	1	1	1	3	2	1	0.182726	14	1
22721	0	3	1	3	4	1	1	0	2	3	39	0.022565	18	0.197
22746	0	4	0	3	3	1	1	0	6	2	39	0.003451	18	0.197
22758	0	4	0	2	3	1	0	0	4	2	6	0.225587	3	1
22762	0	2	0	4	2	1	1	0	4	3	39	0.022565	18	0.197
22763	0	1	1	1	1	0	0	1	5	2	2	0.026231	5	0.5
22793	1	5	0	3	4	1	1	0	7	2	15	0.094748	18	0.197
22804	0	4	0	3	2	1	1	0	7	2	39	0.29396	5	0
22807	1	5	0	4	3	1	1	0	5	2	39	0.130278	2	0.197
22829	0	0	0	1	2	0	0	1	7	2	13	0.125134	6	0.8333
22838	1	5	0	3	4	1	0	0	4	2	39	0.098537	18	0.197
22839	0	2	1	4	4	1	0	0	2	2	3	0.16867	5	0.6667
22856	1	5	1	3	4	1	1	0	6	2	39	0.130278	14	0.197
22863	1	5	1	2	1	0	1	0	4	1	2	0.117528	5	0.5
22916	1	5	1	1	1	0	1	1	3	3	0	1	0	0
22926	0	1	0	3	3	1	1	0	2	2	7	0.182726	18	1
22948	1	5	1	4	4	1	1	0	5	1	9	0.334888	14	0.25
22960	1	5	1	4	3	1	1	0	6	2	0	0.334888	4	0.197
22962	1	5	0	4	4	1	1	0	4	2	39	0.114054	18	0.197
22964	1	5	1	4	4	1	1	0	3	2	39	0.113862	14	0.197
22985	0	2	0	3	4	1	1	0	5	2	13	0.022776	6	0.8333
22990	1	5	0	4	4	1	1	0	3	3	39	0.113862	14	0.197
22992	0	2	0	3	2	1	1	0	2	2	39	0.022565	18	0.197
23015	0	2	1	3	4	1	1	0	2	2	39	0.157551	18	0.197
23019	0	0	1	5	4	1	1	0	1	2	6	0.068237	14	1
23065	1	5	1	2	2	1	1	0	5	2	0	1	0	0
23093	0	1	0	3	1	1	0	0	3	2	6	0.201829	2	1
23098	0	3	0	4	2	1	1	0	4	2	39	0.022565	18	0.197
23104	1	5	1	3	4	1	1	0	3	2	15	0.118579	5	1
23108	1	5	1	5	2	0	1	1	5	3	39	0.130278	2	0.197
23141	0	0	1	3	2	1	1	0	5	3	15	0.118579	5	1
23168	1	5	1	3	3	1	1	0	6	3	15	0.109538	5	1
23229	0	3	0	3	3	1	1	0	2	3	39	0.00724	18	0.197
23270	1	5	0	3	4	1	1	0	5	3	39	0.130278	18	0.197
23311	1	5	0	3	4	1	1	0	3	1	39	0.113862	14	0.197
23346	0	2	1	2	1	0	0	1	3	2	9	0.02873	4	0.6667
23461	0	4	1	3	4	1	1	0	3	2	15	0.29396	5	1
23556	1	5	1	4	3	1	1	0	2	1	15	0.094748	18	0.197
23710	1	5	1	1	2	0	1	1	2	2	39	0.113862	5	0.197

## Sheet: Questionnaire
Serial number	Gender	Education level	Having a fixed income	Having a permanent job	Degree of closure of a community	Attributes of residence during the epidemic	Loans (e.g. personal car loans, mortgages, etc.)	Rent (e.g. personal rent)	Insurance (e.g. personal commercial insurance)	Start-up expenses (such as employee compensation, office rent, etc.)	Free expenditure	What is the nature of your work unit?	What is your type of occupation	Are you nervous or afraid of the current severe pandemic situation?	During the pandemic, did you feel frustrated or upset because you were unable to work or live normally?	Of all the information you are exposed to on a daily basis, how reliable do you think it is overall?	Do you think you may be infected with COVID-19?	If the maximum psychological pressure value is 100, into which pressure range does your psychological pressure fall in the current environment?	In week 1 (January 20 - January 27), how is your emotional state different?	In week 2 (January 27 - February 3), how is your emotional state different?	In week 3 (February 3 - February 10), how is your emotional state different?	In week 4 (February 10 - February 17), how is your emotional state different?	Of all the information you are exposed to on a daily basis, how reliable do you think it is overall?	If so, which of the following items do you plan to increase or decrease? - Additional Items (D1 sleep time)	Additional Items (D2 Entertainment Time)	Additional Items (D3 Study Time)	Additional Items (D4 working hours)	Additional Items (D5 Social Time)	Additional Items (D6 family time)	Additional Items (D7 exercise time)	Reduced items (D1 sleep time)	Reduced items (D2 entertainment time)	Reduced items (D3 learning time)	Reduced items (D4 working time)	Reduced items (D5 social time)	Reduced items (D6 family time)	Reduced items (D7 exercise time)
32	1	3	0	1	2	4	0	0	0	0	1	4	4	0	0	3	1	0	2	2	2	2	3	-3	-3	-3	-3	-3	-3	-3	-3	-3	-3	-3	-3	-3	-3
246	1	2	1	0	2	2	0	0	0	0	1	2	1	1	1	3	0	0	2	3	2	2	4	0	0	1	0	0	0	1	0	1	0	0	0	0	0
609	0	3	0	1	1	1	0	1	0	0	0	1	4	0	0	2	0	3	4	3	3	2	3	-3	-3	-3	-3	-3	-3	-3	-3	-3	-3	-3	-3	-3	-3
718	1	1	0	1	1	4	0	0	0	0	1	1	4	0	0	3	1	0	1	2	2	2	3	-3	-3	-3	-3	-3	-3	-3	-3	-3	-3	-3	-3	-3	-3
770	1	2	1	0	2	4	1	0	0	0	0	2	1	0	0	3	1	3	2	4	3	2	4	0	0	1	0	0	0	1	0	1	0	0	0	0	0
801	1	3	1	0	1	4	0	0	0	0	1	2	6	1	1	3	1	2	5	3	4	2	2	-3	-3	-3	-3	-3	-3	-3	-3	-3	-3	-3	-3	-3	-3
827	0	4	1	0	2	3	0	0	1	0	0	2	1	0	0	3	0	3	1	1	1	2	4	0	0	0	1	0	0	0	0	0	0	0	0	1	0
911	0	4	1	0	2	4	0	0	0	0	1	2	1	1	1	3	1	1	2	3	2	1	4	0	0	0	0	0	0	1	1	0	0	0	0	0	0
935	1	3	0	1	2	4	1	0	1	1	0	1	3	1	1	3	1	1	1	2	3	3	4	1	0	0	1	0	0	0	1	0	0	0	0	0	0
962	1	3	1	0	2	4	0	0	0	0	1	2	1	1	1	3	0	2	3	4	5	2	4	0	0	1	0	0	0	0	0	0	0	1	0	0	0
970	1	2	1	0	3	4	0	0	0	0	1	2	1	1	1	2	1	2	3	2	2	2	3	-3	-3	-3	-3	-3	-3	-3	-3	-3	-3	-3	-3	-3	-3
982	1	3	1	0	3	4	1	1	0	0	0	2	1	0	0	3	0	1	2	3	4	2	1	-3	-3	-3	-3	-3	-3	-3	-3	-3	-3	-3	-3	-3	-3
1004	1	1	0	1	3	1	0	0	0	0	1	4	4	1	1	5	0	1	2	3	5	1	4	0	0	1	0	0	0	0	0	1	0	0	0	0	0
1059	0	2	0	1	3	2	0	0	0	0	1	4	4	0	0	3	0	0	2	2	1	1	2	-3	-3	-3	-3	-3	-3	-3	-3	-3	-3	-3	-3	-3	-3
1071	1	3	1	1	2	1	0	0	0	0	1	4	6	0	0	3	1	1	2	3	2	2	2	-3	-3	-3	-3	-3	-3	-3	-3	-3	-3	-3	-3	-3	-3
1715	1	4	0	1	2	1	0	1	0	0	0	4	4	1	0	2	1	2	2	2	3	3	4	0	0	1	0	0	0	0	0	1	0	0	0	0	0
1899	0	3	0	1	3	3	0	0	0	0	1	4	4	0	0	2	0	2	2	2	5	5	1	-3	-3	-3	-3	-3	-3	-3	-3	-3	-3	-3	-3	-3	-3
1941	0	1	0	1	2	1	0	0	0	0	1	4	4	0	0	3	1	0	1	1	1	1	1	-3	-3	-3	-3	-3	-3	-3	-3	-3	-3	-3	-3	-3	-3
1989	0	2	0	1	2	1	0	0	0	0	1	4	4	0	0	3	1	0	1	1	1	1	1	-3	-3	-3	-3	-3	-3	-3	-3	-3	-3	-3	-3	-3	-3
1995	0	4	1	0	1	3	0	0	1	0	0	3	3	0	0	3	1	0	1	2	2	2	3	-3	-3	-3	-3	-3	-3	-3	-3	-3	-3	-3	-3	-3	-3
2627	0	3	0	1	3	2	0	0	0	0	1	4	4	0	0	3	0	0	1	1	1	1	4	0	0	1	1	0	0	0	1	1	0	0	0	0	0
2651	1	2	0	1	1	2	0	0	0	0	1	1	4	0	0	3	0	2	1	1	1	1	4	0	0	1	0	0	0	0	1	0	0	0	0	0	0
2711	0	3	1	0	2	2	0	0	0	0	1	2	2	0	0	2	0	3	1	1	1	1	2	-3	-3	-3	-3	-3	-3	-3	-3	-3	-3	-3	-3	-3	-3
2841	0	4	1	0	2	4	1	0	0	0	0	2	2	1	1	2	0	3	2	3	3	3	4	0	0	0	1	0	0	1	1	1	0	0	0	0	0
3273	0	4	1	0	2	2	1	0	1	1	0	2	1	1	1	3	1	2	1	2	2	2	2	-3	-3	-3	-3	-3	-3	-3	-3	-3	-3	-3	-3	-3	-3
3398	1	2	0	1	2	4	0	0	1	0	0	4	4	0	1	3	1	1	2	3	4	2	3	-3	-3	-3	-3	-3	-3	-3	-3	-3	-3	-3	-3	-3	-3
3470	0	4	0	1	2	1	0	0	0	0	1	4	4	0	0	1	0	1	1	2	3	2	3	-3	-3	-3	-3	-3	-3	-3	-3	-3	-3	-3	-3	-3	-3
3472	1	3	0	1	2	3	0	1	0	0	0	4	4	0	0	4	0	1	1	2	3	2	3	-3	-3	-3	-3	-3	-3	-3	-3	-3	-3	-3	-3	-3	-3
3999	1	3	1	0	2	3	0	0	0	0	1	2	2	0	0	2	0	3	3	2	1	1	4	0	0	0	1	0	0	1	0	0	1	0	0	0	0
4103	0	4	0	1	2	1	0	0	1	1	0	4	4	1	1	3	1	1	2	2	2	2	3	-3	-3	-3	-3	-3	-3	-3	-3	-3	-3	-3	-3	-3	-3
4564	0	3	0	1	2	1	0	0	0	0	1	4	4	1	1	4	1	0	2	2	3	3	3	-3	-3	-3	-3	-3	-3	-3	-3	-3	-3	-3	-3	-3	-3
4602	0	4	1	0	2	3	1	1	1	1	0	2	1	1	1	4	1	2	2	2	2	2	4	0	0	0	1	0	0	0	1	1	0	0	0	0	0
4877	1	4	1	0	2	4	0	0	0	0	1	2	1	1	1	3	1	2	3	4	2	2	4	0	0	1	1	0	0	0	0	0	0	0	0	1	0
4889	1	4	1	0	2	2	1	0	1	0	0	2	2	0	0	3	1	3	2	4	3	2	4	0	1	0	1	0	0	0	0	1	0	0	0	0	0
4927	0	2	1	0	1	4	0	0	0	0	1	2	2	0	0	2	0	1	2	2	2	2	4	0	0	0	1	0	0	1	0	1	0	0	0	0	0
5009	1	3	0	1	2	2	1	1	0	0	0	4	4	1	1	2	0	0	2	2	2	1	4	0	0	1	0	0	0	1	1	1	0	0	0	0	0
5219	1	3	1	0	3	4	0	0	0	0	1	2	1	1	1	2	1	2	4	3	2	1	4	0	0	1	1	0	0	0	0	1	0	0	1	0	0
5611	1	3	0	1	3	4	0	0	0	0	1	4	4	0	0	2	0	1	2	2	3	2	3	-3	-3	-3	-3	-3	-3	-3	-3	-3	-3	-3	-3	-3	-3
5658	1	2	1	0	2	2	0	0	0	0	1	2	1	0	1	3	1	0	1	4	3	2	3	-3	-3	-3	-3	-3	-3	-3	-3	-3	-3	-3	-3	-3	-3
6902	1	1	0	1	1	3	0	0	0	0	1	1	4	1	1	2	1	3	3	2	2	2	3	-3	-3	-3	-3	-3	-3	-3	-3	-3	-3	-3	-3	-3	-3
8080	0	3	0	0	1	4	0	0	1	1	0	2	4	0	1	2	0	0	1	1	1	1	4	0	0	1	0	0	0	0	0	1	0	0	0	0	0
8273	1	3	1	0	3	4	1	1	1	1	0	3	3	1	1	2	1	2	2	3	3	2	4	0	0	0	1	0	0	0	1	0	0	0	0	0	0
8436	1	4	1	0	1	3	1	0	0	0	0	2	1	0	0	4	0	3	2	2	2	2	4	1	0	0	0	0	0	1	0	1	0	0	1	0	0
8555	1	4	1	0	1	2	0	0	0	0	1	3	7	1	0	2	0	2	2	3	4	2	4	0	0	0	1	1	0	0	1	1	0	0	0	0	0
8696	1	2	1	0	2	4	1	0	0	0	0	2	1	0	0	2	0	0	2	2	1	1	4	0	0	0	0	1	0	1	0	1	0	0	0	0	0
9517	1	2	0	1	2	1	0	0	0	0	1	4	4	1	1	2	0	2	4	3	2	2	2	-3	-3	-3	-3	-3	-3	-3	-3	-3	-3	-3	-3	-3	-3
9551	1	3	1	0	1	4	1	1	0	0	0	2	7	0	0	5	0	2	2	2	2	2	4	0	0	0	0	0	0	1	0	1	0	0	0	0	0
10631	1	4	1	0	1	2	0	1	1	0	0	2	6	1	0	3	0	3	3	4	2	1	4	0	0	1	0	0	0	1	1	1	0	0	0	0	0
10694	1	3	0	1	3	1	0	0	0	0	1	4	4	1	1	2	1	2	4	3	2	2	4	0	0	1	0	0	1	0	0	1	0	0	1	0	0
10729	1	4	0	1	1	1	0	0	0	0	1	1	4	1	1	2	1	3	2	4	3	5	4	0	0	1	0	0	0	0	0	1	0	0	0	0	0
10821	1	4	1	0	3	3	1	0	0	1	0	3	7	1	0	4	1	1	2	3	4	5	3	-3	-3	-3	-3	-3	-3	-3	-3	-3	-3	-3	-3	-3	-3
10854	1	2	0	1	2	1	1	0	0	0	0	4	4	0	1	3	1	3	3	2	2	2	4	0	0	1	0	0	0	1	1	0	0	0	0	0	0
11303	1	4	1	0	2	4	0	0	0	0	1	2	7	1	0	2	1	1	1	2	2	2	1	-3	-3	-3	-3	-3	-3	-3	-3	-3	-3	-3	-3	-3	-3
11470	1	3	0	1	2	2	1	0	1	0	1	4	4	1	1	3	0	2	2	2	2	2	4	1	0	1	0	0	0	0	0	1	0	0	1	0	0
11491	1	2	1	0	2	1	1	1	0	0	0	2	1	1	0	3	0	1	2	3	2	2	4	0	0	1	0	0	1	0	0	1	0	0	0	0	0
12026	1	2	0	1	2	3	1	0	0	0	0	4	4	0	0	3	0	2	2	2	1	1	3	-3	-3	-3	-3	-3	-3	-3	-3	-3	-3	-3	-3	-3	-3
12169	0	4	1	0	3	2	0	0	0	0	1	2	1	0	1	2	0	3	3	3	2	2	4	0	0	0	0	0	0	1	0	1	0	0	0	0	0
12191	1	3	0	1	2	1	0	0	0	0	1	4	4	0	0	2	0	3	2	3	1	1	4	0	0	0	0	1	0	0	0	1	0	0	0	0	0
12250	1	1	0	1	2	1	0	0	0	0	1	4	4	0	0	4	0	0	1	1	1	1	4	0	0	1	0	0	0	0	0	1	0	0	0	0	0
12331	1	4	0	1	2	4	0	0	0	0	1	4	4	1	0	3	1	2	2	3	3	3	4	0	0	1	0	0	0	1	1	1	0	0	0	0	0
12489	0	1	0	1	2	1	0	0	0	0	1	1	4	0	0	4	0	2	2	2	2	2	4	0	0	1	0	0	0	0	1	0	0	0	0	0	0
12539	0	1	0	1	2	2	0	0	0	0	1	4	4	0	0	4	0	3	1	1	1	1	1	-3	-3	-3	-3	-3	-3	-3	-3	-3	-3	-3	-3	-3	-3
12619	1	1	1	1	3	3	0	0	0	0	1	4	4	1	1	4	0	2	3	4	4	3	4	0	0	1	0	0	0	1	1	1	0	0	0	0	0
12629	0	2	1	0	3	2	0	0	0	0	1	2	1	1	1	2	0	2	2	2	2	2	3	-3	-3	-3	-3	-3	-3	-3	-3	-3	-3	-3	-3	-3	-3
12657	1	4	1	0	1	4	0	1	1	0	0	3	1	1	1	2	0	1	2	1	1	1	4	0	0	1	0	0	0	0	0	0	0	1	0	0	0
12664	1	2	1	0	1	4	0	0	0	0	1	3	7	0	0	2	1	3	4	3	2	1	4	0	0	0	1	0	0	1	1	1	0	0	0	0	0
12676	0	4	1	0	2	1	0	0	0	1	0	3	1	1	1	2	1	2	2	2	2	2	1	-3	-3	-3	-3	-3	-3	-3	-3	-3	-3	-3	-3	-3	-3
12688	1	1	0	1	2	2	0	1	0	0	0	1	1	0	0	5	1	1	2	2	2	2	3	-3	-3	-3	-3	-3	-3	-3	-3	-3	-3	-3	-3	-3	-3
12690	1	3	1	0	3	1	0	0	0	0	1	3	1	0	0	2	0	1	4	2	3	3	4	0	0	0	1	0	0	0	0	0	0	1	0	0	0
12701	0	3	1	0	2	1	0	0	0	0	1	3	1	1	1	1	2	0	4	3	3	3	1	-3	-3	-3	-3	-3	-3	-3	-3	-3	-3	-3	-3	-3	-3
12717	1	4	0	0	2	1	0	0	0	0	1	3	7	1	0	2	1	2	2	3	3	3	2	-3	-3	-3	-3	-3	-3	-3	-3	-3	-3	-3	-3	-3	-3
12721	0	4	1	0	2	2	0	0	0	0	1	2	1	0	1	2	0	2	2	2	2	3	4	0	0	0	1	0	0	0	0	0	0	1	0	0	1
12734	1	2	0	1	2	1	1	0	0	0	1	1	7	1	1	4	0	2	2	3	4	2	4	0	0	1	1	0	0	0	0	1	0	0	0	1	0
12736	1	2	1	0	2	4	0	1	0	0	0	2	1	0	0	3	1	0	1	1	1	1	4	0	0	0	1	0	0	0	1	1	0	0	0	0	0
12749	1	4	1	0	2	3	0	1	0	0	0	2	1	1	0	2	0	2	2	3	3	2	4	0	0	0	1	0	0	0	0	0	0	0	0	1	0
12753	1	2	1	0	3	4	0	1	0	0	0	2	1	0	1	3	0	0	2	3	3	2	3	-3	-3	-3	-3	-3	-3	-3	-3	-3	-3	-3	-3	-3	-3
12757	1	1	1	0	2	1	0	1	1	0	0	2	1	0	0	2	1	1	4	4	3	3	4	0	0	1	0	0	0	0	1	0	0	0	0	0	0
12782	0	4	1	0	2	1	0	0	1	1	0	2	1	1	1	2	1	1	4	3	3	3	4	0	0	0	0	0	1	0	0	0	0	0	0	1	0
12787	1	1	1	0	3	4	0	0	0	0	1	2	1	0	0	3	1	1	2	2	2	2	4	0	1	1	0	0	0	0	1	0	0	0	0	1	0
12816	1	2	1	0	2	1	0	0	0	0	1	2	1	1	1	2	0	3	1	3	3	4	4	0	0	0	1	0	0	0	0	0	0	0	0	0	1
12827	1	2	1	0	1	2	1	0	0	0	0	2	1	0	1	2	0	3	1	2	1	1	1	-3	-3	-3	-3	-3	-3	-3	-3	-3	-3	-3	-3	-3	-3
12839	1	2	0	1	2	1	1	0	0	0	0	4	7	0	0	3	0	0	1	2	3	1	4	0	0	1	0	0	0	1	0	1	0	0	0	0	0
12858	1	4	1	0	2	2	1	1	1	1	1	3	1	0	0	1	0	2	2	2	2	2	4	1	0	0	0	0	0	0	1	0	0	0	0	0	0
12862	1	2	1	0	3	2	1	0	1	0	0	2	1	0	0	2	0	3	3	2	1	1	4	0	0	1	0	0	0	1	0	1	0	0	0	0	0
12866	1	2	1	0	2	4	0	1	0	0	0	2	7	1	1	3	0	1	1	3	3	3	2	-3	-3	-3	-3	-3	-3	-3	-3	-3	-3	-3	-3	-3	-3
12869	0	2	1	0	3	4	0	1	0	0	0	2	1	0	1	2	1	3	2	4	2	1	4	1	0	0	0	0	0	0	0	0	0	1	0	0	0
12890	0	4	1	0	2	1	1	1	0	0	1	2	1	0	0	2	0	3	3	2	2	2	4	0	0	0	1	0	0	1	0	1	0	0	1	0	0
12903	1	3	0	0	2	1	0	0	0	0	1	3	1	1	1	2	0	2	2	3	3	4	3	-3	-3	-3	-3	-3	-3	-3	-3	-3	-3	-3	-3	-3	-3
12905	1	2	1	0	3	1	0	1	0	0	0	3	7	0	0	2	0	3	1	2	2	2	4	0	0	1	1	0	0	0	1	1	0	0	0	0	0
12908	1	1	0	1	2	1	0	0	0	0	1	4	7	0	0	3	0	0	2	2	1	1	4	0	0	1	0	0	0	0	0	1	0	0	0	0	0
12913	0	1	0	1	2	1	0	1	1	0	1	1	7	1	1	3	1	2	2	2	2	2	4	0	1	0	0	1	0	0	0	1	0	0	0	0	0
12937	1	1	0	1	2	1	0	0	0	0	1	1	5	0	0	3	0	3	1	2	2	2	2	-3	-3	-3	-3	-3	-3	-3	-3	-3	-3	-3	-3	-3	-3
12940	1	2	1	0	3	2	1	0	0	0	0	2	1	0	0	3	0	2	1	1	2	2	4	0	0	1	0	0	0	0	0	1	0	0	0	0	0
12943	1	4	1	0	1	2	1	0	0	0	0	2	1	0	1	2	0	3	3	4	3	2	3	-3	-3	-3	-3	-3	-3	-3	-3	-3	-3	-3	-3	-3	-3
12949	0	2	0	1	1	1	0	0	0	0	1	4	4	1	0	2	0	2	2	2	3	3	4	0	0	1	0	0	0	1	1	1	0	0	0	0	0
12951	0	1	1	0	2	2	0	0	0	0	1	2	1	0	1	2	0	1	1	1	1	2	3	-3	-3	-3	-3	-3	-3	-3	-3	-3	-3	-3	-3	-3	-3
12959	1	2	1	0	2	1	1	0	0	0	0	2	1	0	0	2	0	3	2	2	2	2	4	0	1	0	1	0	0	0	0	1	0	1	0	0	0
12968	1	2	0	1	3	2	0	0	0	0	1	4	4	0	1	3	0	1	2	4	2	1	4	0	0	0	1	0	0	0	0	1	0	0	0	0	0
12980	0	4	1	0	2	1	1	0	0	0	0	2	7	0	0	2	0	2	2	2	2	2	3	-3	-3	-3	-3	-3	-3	-3	-3	-3	-3	-3	-3	-3	-3
12981	1	3	1	0	3	1	0	0	0	0	1	3	1	1	1	2	0	2	1	3	3	2	4	0	0	0	1	0	0	0	1	0	0	0	0	0	0
13017	1	2	1	0	2	1	0	0	0	0	1	2	1	1	0	2	0	2	4	3	2	2	4	1	0	0	0	0	1	0	0	1	0	0	0	0	0
13029	1	4	1	0	2	4	0	1	0	0	1	2	1	1	1	3	0	2	2	2	3	2	4	0	0	0	1	0	0	0	0	0	0	0	1	0	0
13074	1	3	1	0	3	1	0	0	0	0	1	2	1	1	1	2	1	2	2	4	3	3	4	0	0	0	1	0	0	1	0	1	0	0	0	0	0
13075	1	3	1	0	2	3	1	1	1	1	0	2	2	0	0	3	0	2	2	2	2	2	2	-3	-3	-3	-3	-3	-3	-3	-3	-3	-3	-3	-3	-3	-3
13090	0	2	1	0	3	2	0	0	0	0	1	3	1	0	0	3	0	0	4	3	2	1	3	-3	-3	-3	-3	-3	-3	-3	-3	-3	-3	-3	-3	-3	-3
13100	0	3	0	1	2	1	0	0	0	0	1	4	4	0	1	3	0	3	1	1	1	1	3	-3	-3	-3	-3	-3	-3	-3	-3	-3	-3	-3	-3	-3	-3
13102	1	4	0	1	2	1	0	0	0	0	1	4	4	0	0	5	1	1	1	1	1	1	3	-3	-3	-3	-3	-3	-3	-3	-3	-3	-3	-3	-3	-3	-3
13104	1	1	0	1	3	1	0	0	0	0	1	4	4	0	0	2	0	1	2	2	1	1	3	-3	-3	-3	-3	-3	-3	-3	-3	-3	-3	-3	-3	-3	-3
13105	1	1	0	1	2	2	1	0	1	1	0	4	4	0	1	3	1	2	5	5	5	5	4	0	0	1	0	0	0	1	0	1	0	0	0	0	0
13113	1	1	0	1	2	1	0	1	0	0	1	1	7	1	1	1	0	1	1	1	1	1	4	1	0	0	0	0	0	0	0	1	0	0	0	0	0
13117	1	2	0	1	2	1	0	0	0	0	1	4	4	0	0	3	0	1	3	3	3	3	3	-3	-3	-3	-3	-3	-3	-3	-3	-3	-3	-3	-3	-3	-3
13123	1	3	0	1	2	4	0	0	0	0	1	4	4	0	1	1	0	2	1	3	3	5	4	0	0	1	0	0	0	0	0	0	0	0	0	1	0
13127	1	2	0	1	2	1	0	0	0	0	1	4	4	1	1	3	0	1	1	2	3	3	4	0	0	1	0	0	0	1	1	1	0	0	0	0	0
13170	0	3	0	1	3	3	0	1	0	0	0	1	4	1	0	2	0	2	1	2	4	5	3	-3	-3	-3	-3	-3	-3	-3	-3	-3	-3	-3	-3	-3	-3
13172	1	2	0	0	2	1	0	1	0	0	1	2	7	0	0	2	0	2	3	3	3	2	4	0	0	1	0	0	0	0	0	1	0	0	0	0	0
13177	1	3	1	0	1	3	1	0	1	0	0	2	1	0	0	3	0	3	2	2	2	1	4	1	0	0	0	0	0	0	0	1	0	0	0	0	0
13181	0	4	1	0	2	1	1	0	0	0	0	2	1	0	1	2	0	3	2	1	1	1	4	0	0	0	0	1	0	0	1	0	0	0	0	0	0
13190	1	3	1	0	2	2	0	0	0	0	1	2	1	1	1	4	0	1	1	3	4	5	4	0	0	0	0	1	0	0	1	0	0	0	0	0	0
13211	0	2	0	1	2	2	0	0	0	0	1	4	5	1	0	4	0	1	1	2	2	3	4	1	0	0	0	0	0	0	0	1	0	0	0	0	0
13221	0	1	1	0	2	1	1	0	0	0	0	2	1	0	0	2	0	1	3	3	3	3	4	0	0	0	1	0	0	0	0	0	0	1	0	0	0
13225	1	2	1	0	2	4	0	1	0	0	1	3	7	1	0	5	1	2	2	2	2	2	4	0	0	0	1	1	0	0	1	0	0	0	0	0	0
13226	1	4	0	1	3	1	0	0	0	0	1	4	4	0	0	3	1	1	1	2	2	1	4	0	0	1	0	0	0	0	0	1	0	0	0	0	0
13228	0	2	1	0	2	4	1	0	1	0	0	3	1	0	0	2	2	1	5	4	3	4	4	0	1	0	0	1	0	0	0	0	0	0	1	0	0
13241	1	3	1	0	2	4	0	1	0	1	0	3	1	1	1	2	0	3	2	3	4	2	4	0	0	1	0	0	1	0	0	1	0	0	0	0	0
13245	1	1	0	1	2	1	0	0	0	0	1	4	4	1	1	2	0	2	3	3	4	5	4	0	0	1	0	0	0	0	0	0	0	0	0	1	0
13252	0	2	0	0	3	4	1	0	1	1	0	2	4	0	0	4	0	1	2	2	2	2	3	-3	-3	-3	-3	-3	-3	-3	-3	-3	-3	-3	-3	-3	-3
13254	1	4	1	0	2	4	1	1	0	0	0	2	1	0	0	3	0	1	3	4	2	1	4	0	0	1	1	0	0	0	0	1	0	0	0	0	0
13275	0	3	1	0	2	1	0	0	0	0	1	2	1	1	1	4	0	1	2	2	3	1	1	-3	-3	-3	-3	-3	-3	-3	-3	-3	-3	-3	-3	-3	-3
13282	0	2	1	0	2	1	1	0	0	0	0	3	1	1	1	3	0	3	1	1	1	1	4	0	0	0	0	0	0	1	1	0	0	0	0	0	0
13283	1	3	0	1	3	1	1	0	0	0	1	4	4	1	1	2	1	2	3	4	2	2	2	-3	-3	-3	-3	-3	-3	-3	-3	-3	-3	-3	-3	-3	-3
13318	0	1	0	1	2	1	0	0	0	0	1	4	4	0	1	3	0	3	1	2	3	5	4	0	0	1	0	0	0	0	0	0	0	1	0	0	0
13328	1	2	0	1	2	1	0	0	0	0	1	4	4	0	0	2	0	1	2	2	2	2	3	-3	-3	-3	-3	-3	-3	-3	-3	-3	-3	-3	-3	-3	-3
13335	0	4	0	1	2	1	0	0	0	0	1	4	4	0	0	1	0	1	1	1	1	1	4	0	1	0	0	0	0	0	1	0	0	0	0	0	0
13347	0	3	0	1	1	1	0	1	0	0	1	1	4	1	1	6	0	1	3	3	3	2	1	-3	-3	-3	-3	-3	-3	-3	-3	-3	-3	-3	-3	-3	-3
13349	1	4	0	1	3	4	0	0	0	0	1	4	4	0	1	2	1	1	3	2	2	1	1	-3	-3	-3	-3	-3	-3	-3	-3	-3	-3	-3	-3	-3	-3
13353	1	1	0	1	2	2	0	0	0	0	1	4	4	1	1	2	0	2	2	3	2	1	4	0	0	1	1	0	0	0	1	1	0	0	0	0	0
13358	1	3	0	1	3	1	0	0	0	1	0	4	4	0	1	3	1	0	2	3	2	1	3	-3	-3	-3	-3	-3	-3	-3	-3	-3	-3	-3	-3	-3	-3
13360	1	2	0	1	1	3	0	0	0	0	1	4	4	0	1	3	0	0	4	4	3	1	3	-3	-3	-3	-3	-3	-3	-3	-3	-3	-3	-3	-3	-3	-3
13379	0	1	0	1	3	2	0	0	0	0	1	1	4	1	1	2	0	2	1	2	3	3	4	1	1	0	0	0	0	0	0	1	0	0	0	0	0
13380	1	3	0	1	3	1	0	0	0	0	1	4	4	1	0	2	0	1	2	3	5	5	2	-3	-3	-3	-3	-3	-3	-3	-3	-3	-3	-3	-3	-3	-3
13384	1	2	1	0	2	4	0	1	0	0	0	3	1	1	1	2	0	1	1	2	2	2	4	0	0	0	1	0	0	0	0	1	0	0	0	0	0
13391	1	3	0	1	3	3	0	0	0	0	1	4	4	0	0	2	1	1	2	2	2	2	2	-3	-3	-3	-3	-3	-3	-3	-3	-3	-3	-3	-3	-3	-3
13394	1	4	0	1	3	1	0	0	0	0	1	4	4	0	1	2	0	1	2	2	2	2	4	0	0	1	1	0	0	0	1	1	0	0	0	0	0
13395	0	1	0	1	2	1	0	0	0	0	1	4	4	1	0	3	1	2	1	2	3	3	2	-3	-3	-3	-3	-3	-3	-3	-3	-3	-3	-3	-3	-3	-3
13396	1	1	0	1	2	1	0	0	0	0	1	4	4	0	0	2	0	0	1	1	2	2	3	-3	-3	-3	-3	-3	-3	-3	-3	-3	-3	-3	-3	-3	-3
13397	1	2	0	0	2	1	0	0	0	0	1	2	4	0	0	3	0	2	2	3	3	2	4	0	0	1	0	0	0	1	1	1	0	0	0	0	0
13400	0	3	0	1	3	1	0	0	0	0	1	4	4	0	1	4	0	1	2	2	2	2	3	-3	-3	-3	-3	-3	-3	-3	-3	-3	-3	-3	-3	-3	-3
13413	0	2	1	0	2	1	0	0	0	0	1	2	1	0	0	3	0	1	1	1	1	1	4	0	0	0	1	0	0	0	0	0	0	0	0	1	0
13421	0	1	1	0	3	4	1	0	0	0	0	3	2	0	1	4	1	0	2	2	2	2	4	0	0	1	1	0	0	0	1	0	0	0	0	0	0
13422	1	4	0	1	2	1	0	0	1	0	0	4	4	1	1	2	0	2	2	4	3	1	2	-3	-3	-3	-3	-3	-3	-3	-3	-3	-3	-3	-3	-3	-3
13426	1	1	0	1	3	1	1	0	1	0	0	4	4	0	1	2	0	3	2	3	3	2	4	0	0	1	0	0	0	0	0	1	0	0	0	0	0
13429	1	4	0	1	2	2	0	0	0	0	1	4	4	0	0	2	1	3	2	2	2	2	1	-3	-3	-3	-3	-3	-3	-3	-3	-3	-3	-3	-3	-3	-3
13431	1	1	1	0	3	1	0	0	0	0	1	3	1	0	0	3	1	2	2	3	3	2	2	-3	-3	-3	-3	-3	-3	-3	-3	-3	-3	-3	-3	-3	-3
13434	0	4	1	0	2	1	0	0	1	0	1	2	2	0	0	2	0	0	3	4	3	2	4	0	0	0	1	0	0	0	0	1	1	0	0	0	0
13437	0	2	0	1	2	1	0	0	0	0	1	4	4	0	0	2	0	1	2	2	2	2	4	0	0	1	0	0	0	0	0	1	0	0	0	0	0
13450	1	3	0	1	2	1	0	0	0	0	1	4	4	1	1	2	0	2	2	3	2	2	4	1	0	0	0	0	0	0	0	1	0	0	0	0	0
13463	1	2	0	1	3	2	1	0	0	0	0	4	4	0	0	2	1	0	2	2	2	2	3	-3	-3	-3	-3	-3	-3	-3	-3	-3	-3	-3	-3	-3	-3
13480	1	2	0	1	3	1	0	0	0	0	1	4	4	0	1	3	0	2	3	3	2	2	4	0	0	1	1	0	0	0	0	1	0	0	0	0	0
13490	1	3	0	0	2	2	0	0	0	0	1	2	4	0	0	2	0	1	5	5	5	5	4	0	0	0	0	0	0	1	0	0	0	0	0	0	1
13504	0	4	0	1	1	1	1	0	0	0	0	1	4	0	0	2	0	1	2	2	3	2	3	-3	-3	-3	-3	-3	-3	-3	-3	-3	-3	-3	-3	-3	-3
13508	1	3	0	1	3	1	0	0	0	0	1	4	4	0	0	2	1	2	2	2	2	1	4	0	0	1	1	0	0	0	1	1	0	0	0	0	0
13520	1	4	1	0	2	1	1	0	0	0	0	2	1	1	0	3	0	0	2	3	2	2	4	0	0	1	1	0	0	0	1	1	0	0	0	0	0
13565	1	2	0	1	3	2	0	0	0	0	1	4	7	1	1	2	0	3	1	2	2	2	2	-3	-3	-3	-3	-3	-3	-3	-3	-3	-3	-3	-3	-3	-3
13566	1	1	0	1	1	1	0	0	0	0	1	4	7	0	0	2	0	1	3	3	3	3	1	-3	-3	-3	-3	-3	-3	-3	-3	-3	-3	-3	-3	-3	-3
13570	1	4	0	0	2	1	0	0	0	0	1	2	4	0	0	4	1	2	4	4	3	1	4	0	0	1	0	0	0	0	0	0	0	0	0	1	0
13571	1	3	1	0	2	1	0	1	0	0	0	2	1	1	0	2	0	2	3	3	2	2	1	-3	-3	-3	-3	-3	-3	-3	-3	-3	-3	-3	-3	-3	-3
13577	0	2	1	0	2	4	0	0	1	0	0	3	2	0	0	1	0	3	2	4	3	1	4	0	0	1	0	0	1	0	0	1	0	0	0	0	0
13579	1	2	0	0	2	1	0	0	0	0	1	2	4	1	0	3	0	1	4	5	2	1	3	-3	-3	-3	-3	-3	-3	-3	-3	-3	-3	-3	-3	-3	-3
13581	1	2	1	0	2	1	0	1	0	0	1	3	1	0	0	2	0	3	3	2	1	1	4	0	0	1	1	0	0	0	1	1	0	0	0	0	0
13585	1	2	0	1	2	1	1	0	0	0	0	4	4	1	1	2	1	2	2	3	4	5	3	-3	-3	-3	-3	-3	-3	-3	-3	-3	-3	-3	-3	-3	-3
13586	1	4	1	0	1	3	1	0	1	0	0	3	2	1	0	2	0	2	4	4	4	3	3	-3	-3	-3	-3	-3	-3	-3	-3	-3	-3	-3	-3	-3	-3
13588	1	3	1	0	1	1	0	0	0	0	1	2	1	1	1	2	0	3	2	4	4	4	2	-3	-3	-3	-3	-3	-3	-3	-3	-3	-3	-3	-3	-3	-3
13599	1	1	1	0	3	1	0	0	0	0	1	3	1	0	0	3	0	3	1	1	1	1	3	-3	-3	-3	-3	-3	-3	-3	-3	-3	-3	-3	-3	-3	-3
13617	1	2	1	0	2	1	0	0	0	0	1	2	7	0	0	2	0	0	4	4	3	3	4	0	0	1	0	0	0	1	1	1	0	0	0	0	0
13635	1	3	0	1	3	2	0	0	0	0	1	4	4	1	0	3	1	2	4	4	4	4	4	0	0	1	0	0	0	0	0	1	0	0	0	0	0
13657	0	2	0	1	2	2	1	1	0	0	1	1	5	0	1	2	1	1	4	3	4	3	2	-3	-3	-3	-3	-3	-3	-3	-3	-3	-3	-3	-3	-3	-3
13658	1	2	0	1	2	1	0	0	0	0	1	4	7	1	1	3	1	3	2	3	4	4	1	-3	-3	-3	-3	-3	-3	-3	-3	-3	-3	-3	-3	-3	-3
13672	1	2	0	1	3	2	1	0	0	0	0	4	4	1	1	2	1	2	4	3	2	2	3	-3	-3	-3	-3	-3	-3	-3	-3	-3	-3	-3	-3	-3	-3
13704	0	3	1	0	2	2	0	0	0	0	1	2	1	1	1	3	0	3	4	3	2	1	4	0	0	0	1	0	0	0	1	0	0	0	0	0	0
13718	1	3	0	1	3	2	0	0	0	0	1	1	4	1	1	3	1	2	2	3	3	3	4	0	0	1	0	0	0	0	1	0	0	0	0	0	0
13758	1	1	0	1	2	1	0	0	0	0	1	4	4	1	1	2	1	2	2	4	4	2	4	0	0	0	1	0	0	0	0	0	0	0	1	1	0
13773	1	3	1	0	2	4	0	1	0	0	0	3	1	1	0	2	2	2	4	4	4	3	2	-3	-3	-3	-3	-3	-3	-3	-3	-3	-3	-3	-3	-3	-3
13793	1	4	1	0	2	4	0	1	1	0	0	3	2	1	1	4	1	1	2	3	4	2	4	0	0	0	1	0	0	0	0	1	0	0	0	0	0
13800	0	2	0	1	2	2	1	0	1	1	0	4	4	0	0	3	0	0	1	2	3	4	4	0	0	1	0	0	0	0	1	0	0	0	0	0	0
13828	1	4	0	1	2	1	0	0	0	0	1	4	4	0	1	3	1	1	1	2	2	2	4	0	0	1	1	0	0	0	0	1	0	0	1	0	0
13848	1	3	0	1	2	2	0	1	0	0	1	4	4	1	1	2	1	3	3	2	5	5	4	0	1	1	0	0	0	0	1	0	0	0	0	1	0
13882	0	2	0	0	2	1	0	0	0	0	1	2	4	0	0	3	0	0	2	2	2	2	3	-3	-3	-3	-3	-3	-3	-3	-3	-3	-3	-3	-3	-3	-3
13911	0	3	1	0	1	4	1	0	0	0	0	2	1	0	0	3	1	2	2	2	2	2	3	-3	-3	-3	-3	-3	-3	-3	-3	-3	-3	-3	-3	-3	-3
13917	1	1	0	1	3	2	0	1	0	0	0	1	1	0	0	3	0	1	2	2	2	2	2	-3	-3	-3	-3	-3	-3	-3	-3	-3	-3	-3	-3	-3	-3
13931	1	2	1	0	3	1	0	1	0	0	0	3	1	0	0	2	0	3	1	1	1	1	4	0	0	0	0	1	0	1	1	1	0	0	0	0	0
13935	1	2	0	0	2	2	1	0	1	0	1	3	7	0	0	2	0	2	2	3	3	3	3	-3	-3	-3	-3	-3	-3	-3	-3	-3	-3	-3	-3	-3	-3
13949	1	4	0	0	3	1	0	0	0	0	1	2	7	0	0	2	0	3	2	2	1	1	2	-3	-3	-3	-3	-3	-3	-3	-3	-3	-3	-3	-3	-3	-3
13958	1	1	1	0	1	2	1	0	0	0	0	2	2	0	0	1	1	3	1	2	4	2	4	0	0	1	1	0	0	0	1	1	0	0	0	0	0
13959	1	2	1	0	2	4	0	1	0	0	1	3	1	1	1	2	0	2	3	3	2	2	4	0	0	1	0	0	0	0	0	0	0	0	0	0	1
13960	0	4	1	0	2	1	0	0	1	0	1	3	2	1	0	2	0	2	1	2	3	2	3	-3	-3	-3	-3	-3	-3	-3	-3	-3	-3	-3	-3	-3	-3
13975	0	4	1	0	2	4	1	0	0	0	0	3	3	0	0	3	0	3	2	3	2	1	4	0	0	0	1	0	0	0	0	0	0	0	1	0	0
13977	1	2	1	0	2	4	1	1	0	0	0	2	2	0	1	2	0	2	1	2	2	2	4	0	0	1	0	0	0	0	0	0	0	0	0	1	0
14035	0	4	1	0	3	1	1	0	0	0	0	2	1	1	1	2	0	2	2	2	4	3	3	-3	-3	-3	-3	-3	-3	-3	-3	-3	-3	-3	-3	-3	-3
14046	1	2	0	1	3	1	0	0	0	0	1	4	4	1	1	2	1	1	4	3	2	2	4	0	0	1	0	0	0	0	1	1	0	0	0	0	0
14057	0	1	0	1	1	3	0	0	0	0	1	4	4	0	0	6	0	3	5	5	5	5	4	0	0	1	0	0	1	0	1	0	0	0	0	0	0
14059	1	3	0	1	2	1	0	0	0	0	1	4	4	1	1	4	0	2	2	2	2	2	4	0	0	1	0	0	0	0	1	0	0	0	0	0	0
14069	1	1	1	0	2	1	0	0	0	0	1	2	1	0	0	4	0	3	3	4	4	5	3	-3	-3	-3	-3	-3	-3	-3	-3	-3	-3	-3	-3	-3	-3
14089	0	2	0	1	3	1	0	0	0	0	1	1	4	0	1	3	0	0	1	2	2	1	4	0	0	1	0	0	0	0	1	0	0	0	1	0	0
14101	1	2	0	0	2	1	0	0	0	0	1	2	4	0	1	2	0	2	2	3	4	2	4	0	0	1	0	1	0	0	1	1	0	0	0	0	0
14108	1	2	1	0	2	4	1	0	0	0	0	2	1	0	0	2	0	3	2	3	4	5	4	0	0	0	0	1	1	0	1	0	0	0	0	0	0
14119	0	1	1	0	2	1	0	1	0	0	0	2	1	0	0	2	1	3	2	2	3	2	2	-3	-3	-3	-3	-3	-3	-3	-3	-3	-3	-3	-3	-3	-3
14140	1	2	1	0	2	2	1	0	0	0	0	3	1	0	1	2	0	2	3	2	1	1	4	0	0	1	1	0	0	0	0	1	0	0	1	0	0
14157	1	3	0	1	3	2	0	0	0	0	1	4	4	1	0	3	1	3	3	3	4	1	4	0	0	1	0	0	0	0	0	1	0	0	0	0	0
14162	0	3	0	1	2	1	0	0	0	0	1	4	4	0	0	2	0	2	1	2	2	2	4	0	0	1	0	0	0	1	0	1	0	0	0	0	0
14175	0	3	0	1	2	1	0	0	0	0	1	4	7	0	0	4	0	0	2	2	2	1	4	0	0	0	1	0	0	1	0	1	0	0	1	0	0
14183	0	2	1	0	2	2	0	1	1	0	0	3	1	0	0	1	0	0	2	2	2	2	4	0	0	0	0	0	1	1	1	0	0	1	0	0	0
14203	1	1	1	0	2	3	0	1	0	0	0	3	1	1	1	2	0	1	2	3	4	4	4	0	0	0	0	1	0	0	1	0	0	0	0	0	0
14205	1	4	1	0	2	4	1	0	1	0	0	3	1	1	0	3	0	3	2	3	3	2	4	0	0	0	1	0	0	0	0	1	0	0	0	0	0
14206	1	2	0	1	3	2	0	0	1	1	1	1	1	1	0	3	0	2	2	3	2	2	4	0	0	1	1	0	0	0	0	1	0	0	0	0	0
14207	1	4	0	1	3	1	0	0	0	0	1	4	4	1	1	2	0	2	1	2	4	3	4	0	0	1	1	0	0	0	1	1	0	0	0	0	0
14211	1	3	0	1	2	2	0	0	1	0	1	4	4	0	1	2	0	1	1	2	2	2	4	0	0	1	0	0	0	1	0	1	0	0	0	0	0
14222	1	3	1	0	2	4	1	0	0	0	0	3	2	0	0	2	0	3	4	3	2	1	3	-3	-3	-3	-3	-3	-3	-3	-3	-3	-3	-3	-3	-3	-3
14228	0	4	1	0	1	4	0	1	0	0	0	3	1	1	0	2	1	2	2	3	3	3	4	0	0	0	1	0	0	0	0	1	0	0	0	0	0
14240	0	3	0	1	3	1	0	0	0	0	1	4	4	0	0	3	1	1	2	2	2	2	2	-3	-3	-3	-3	-3	-3	-3	-3	-3	-3	-3	-3	-3	-3
14244	1	3	1	0	2	2	1	0	0	0	0	3	1	1	1	4	0	2	3	2	2	2	3	-3	-3	-3	-3	-3	-3	-3	-3	-3	-3	-3	-3	-3	-3
14254	1	4	1	0	3	4	0	0	0	0	1	2	1	0	1	2	0	2	2	3	2	2	4	0	0	0	1	0	0	1	1	0	0	0	0	0	0
14257	1	3	0	1	3	1	0	0	0	0	1	4	5	0	0	2	0	3	2	1	1	1	4	0	0	1	0	0	0	1	0	1	0	0	1	0	0
14258	1	1	0	1	2	1	0	0	0	0	1	4	4	0	0	3	0	3	1	1	1	1	3	-3	-3	-3	-3	-3	-3	-3	-3	-3	-3	-3	-3	-3	-3
14263	0	4	1	1	2	1	1	1	0	0	0	1	1	0	0	2	1	0	3	3	3	3	1	-3	-3	-3	-3	-3	-3	-3	-3	-3	-3	-3	-3	-3	-3
14265	1	3	1	0	3	1	0	0	0	0	1	2	1	0	0	1	0	0	2	2	1	1	4	1	0	0	0	0	0	1	0	1	0	0	0	0	0
14268	0	4	1	0	2	2	0	1	1	1	0	2	3	0	1	4	0	1	4	3	3	4	2	-3	-3	-3	-3	-3	-3	-3	-3	-3	-3	-3	-3	-3	-3
14273	1	1	0	1	2	2	0	1	0	0	0	4	4	0	0	3	0	3	1	2	2	2	4	0	0	1	0	0	0	0	1	0	0	0	0	0	0
14285	1	3	0	1	2	4	0	0	0	0	1	4	4	0	0	2	0	0	1	1	1	1	4	0	0	1	0	0	0	1	0	1	0	0	1	0	0
14332	1	2	0	1	3	2	0	0	0	0	1	4	4	1	1	4	0	1	4	3	3	2	2	-3	-3	-3	-3	-3	-3	-3	-3	-3	-3	-3	-3	-3	-3
14334	1	1	1	0	1	2	0	0	0	0	1	3	7	1	1	4	1	2	2	4	4	3	4	0	0	1	0	0	0	0	0	1	0	0	0	0	0
14407	0	2	1	0	3	2	1	0	0	0	0	2	1	0	0	2	0	3	1	2	1	2	4	0	0	0	0	0	0	1	0	1	0	0	0	0	0
14420	1	2	0	1	3	4	0	1	0	0	0	4	4	1	1	4	1	2	3	4	5	5	4	0	0	1	0	0	0	1	1	1	0	0	0	0	0
14429	1	3	1	0	1	4	0	1	0	0	0	2	1	1	1	2	1	1	3	4	4	2	4	0	0	0	1	0	0	0	0	1	0	0	0	0	0
14442	1	3	0	1	3	2	0	0	0	0	1	4	4	1	1	3	1	1	4	3	2	1	4	0	0	1	0	0	0	0	1	0	0	0	0	0	0
14449	1	4	0	1	2	1	0	0	0	0	1	4	4	0	0	3	0	1	2	1	1	1	3	-3	-3	-3	-3	-3	-3	-3	-3	-3	-3	-3	-3	-3	-3
14478	1	1	0	1	2	1	0	1	0	1	0	4	2	0	0	4	0	3	3	4	4	4	4	0	0	0	1	0	0	0	0	0	0	0	1	0	0
14489	0	2	1	0	2	2	0	1	0	0	0	3	7	1	1	1	0	0	2	2	2	2	1	-3	-3	-3	-3	-3	-3	-3	-3	-3	-3	-3	-3	-3	-3
14516	1	4	0	0	2	4	1	1	1	0	0	2	1	0	1	2	0	2	2	2	2	2	4	0	0	1	1	0	0	0	1	1	0	0	0	0	0
14537	1	4	1	0	3	4	1	0	1	0	0	2	1	0	0	4	0	0	3	2	2	2	1	-3	-3	-3	-3	-3	-3	-3	-3	-3	-3	-3	-3	-3	-3
14546	0	1	0	1	2	2	0	0	0	0	1	4	4	0	0	2	0	3	5	4	2	1	2	-3	-3	-3	-3	-3	-3	-3	-3	-3	-3	-3	-3	-3	-3
14557	1	2	0	1	2	1	0	0	0	0	1	4	4	0	0	2	0	2	1	1	2	1	4	0	0	1	0	0	0	0	0	1	0	0	0	0	0
14567	1	3	0	1	3	1	0	0	0	0	1	4	4	0	1	2	0	2	2	4	3	2	4	0	0	1	1	0	0	0	1	1	0	0	0	0	0
14578	0	2	1	0	2	2	0	0	0	0	1	3	7	0	0	2	0	1	2	2	2	2	4	0	0	1	1	0	0	0	1	1	0	0	0	0	0
14604	1	1	0	1	2	1	0	0	0	0	1	4	4	0	0	3	0	2	2	3	2	2	3	-3	-3	-3	-3	-3	-3	-3	-3	-3	-3	-3	-3	-3	-3
14606	1	3	1	0	3	4	0	0	0	0	1	2	1	0	0	3	0	3	1	1	1	1	2	-3	-3	-3	-3	-3	-3	-3	-3	-3	-3	-3	-3	-3	-3
14623	0	4	1	0	2	1	0	0	0	0	1	2	2	1	1	3	1	3	4	3	4	4	2	-3	-3	-3	-3	-3	-3	-3	-3	-3	-3	-3	-3	-3	-3
14638	0	3	0	1	2	2	0	1	0	0	0	4	7	0	0	6	1	1	2	2	2	2	3	-3	-3	-3	-3	-3	-3	-3	-3	-3	-3	-3	-3	-3	-3
14639	0	3	0	0	2	1	0	0	0	0	1	2	4	0	0	3	0	1	1	2	3	3	4	0	0	0	0	1	0	1	1	0	0	0	0	0	0
14640	1	4	1	0	2	4	0	1	1	0	0	3	2	0	0	2	0	3	1	2	2	2	3	-3	-3	-3	-3	-3	-3	-3	-3	-3	-3	-3	-3	-3	-3
14654	1	4	1	0	2	3	1	0	0	0	0	2	1	1	1	2	0	2	1	3	3	2	4	0	0	0	1	0	0	0	0	1	0	0	0	0	0
14679	0	4	1	0	3	1	0	1	0	0	0	2	1	0	0	3	0	3	2	3	2	1	4	0	0	0	1	0	0	0	1	1	0	0	0	0	0
14707	0	1	1	0	2	2	1	1	0	1	0	3	3	1	1	2	0	3	2	2	3	3	4	0	0	1	0	0	0	1	1	1	0	0	0	0	0
14714	0	4	1	0	3	4	0	1	0	0	1	2	1	0	1	2	0	3	2	2	2	2	4	0	0	0	1	0	0	0	1	0	0	0	0	0	0
14723	1	1	1	0	2	4	0	1	0	0	1	2	7	0	0	2	1	0	2	2	2	2	4	1	0	0	0	0	0	1	0	1	0	0	0	0	0
14766	1	2	0	1	2	1	1	0	1	0	0	4	4	0	0	2	1	1	2	2	3	1	4	0	0	1	0	0	0	1	1	1	0	0	0	0	0
14824	1	4	0	1	2	4	0	0	0	0	1	4	4	0	1	3	0	0	1	2	5	5	4	0	0	1	1	0	0	0	1	1	0	0	0	0	0
14861	0	2	0	0	2	4	1	0	1	0	0	3	7	0	0	6	0	3	1	1	1	1	4	0	0	0	1	0	0	0	0	0	0	0	1	0	0
14863	1	4	1	0	2	4	0	0	0	0	1	2	1	0	1	2	0	0	2	2	3	2	4	0	0	0	1	0	0	0	0	1	0	0	0	0	0
14869	1	1	1	0	3	2	1	0	1	0	0	3	1	1	1	3	2	2	4	4	4	4	3	-3	-3	-3	-3	-3	-3	-3	-3	-3	-3	-3	-3	-3	-3
14912	1	3	1	0	2	4	1	0	0	0	0	2	6	0	0	2	0	1	2	3	3	2	4	0	0	0	0	0	0	1	0	1	0	0	0	0	0
14917	1	4	0	1	2	1	0	0	0	0	1	4	7	0	0	3	0	0	2	4	5	5	2	-3	-3	-3	-3	-3	-3	-3	-3	-3	-3	-3	-3	-3	-3
14937	1	2	0	1	3	1	0	0	0	0	1	4	4	1	0	3	0	2	2	4	3	5	2	-3	-3	-3	-3	-3	-3	-3	-3	-3	-3	-3	-3	-3	-3
14944	1	3	0	1	1	2	0	0	0	0	1	4	4	0	0	1	0	3	1	1	1	1	1	-3	-3	-3	-3	-3	-3	-3	-3	-3	-3	-3	-3	-3	-3
15018	1	1	0	1	2	1	0	0	0	0	1	1	4	1	1	1	0	0	1	1	1	1	1	-3	-3	-3	-3	-3	-3	-3	-3	-3	-3	-3	-3	-3	-3
15138	0	3	0	1	2	3	0	0	0	0	1	4	3	1	1	1	0	0	1	1	1	1	3	-3	-3	-3	-3	-3	-3	-3	-3	-3	-3	-3	-3	-3	-3
15201	1	2	0	0	2	2	0	0	0	0	1	2	7	0	0	4	0	0	1	1	1	1	4	0	0	1	1	0	0	0	0	1	0	0	0	0	0
15210	1	3	0	1	3	2	0	0	0	0	1	4	4	0	1	3	0	1	1	2	2	2	4	0	0	1	0	0	0	0	1	0	0	0	0	0	0
15425	0	4	0	0	3	2	0	0	0	0	1	3	4	1	0	4	1	2	2	3	5	5	1	-3	-3	-3	-3	-3	-3	-3	-3	-3	-3	-3	-3	-3	-3
15538	1	1	1	0	2	1	0	0	0	0	1	3	1	0	0	4	0	2	4	3	2	2	3	-3	-3	-3	-3	-3	-3	-3	-3	-3	-3	-3	-3	-3	-3
15564	0	3	0	1	1	2	0	0	0	0	1	4	4	0	1	3	0	1	1	2	2	2	3	-3	-3	-3	-3	-3	-3	-3	-3	-3	-3	-3	-3	-3	-3
15701	1	2	1	0	2	4	0	0	0	0	1	2	1	0	0	3	1	2	2	2	2	2	4	0	0	1	0	1	0	0	0	1	0	0	0	0	0
15703	1	4	0	1	2	1	0	0	0	0	1	1	4	0	1	2	0	1	2	3	3	2	3	-3	-3	-3	-3	-3	-3	-3	-3	-3	-3	-3	-3	-3	-3
15753	1	3	0	1	2	4	0	0	0	0	1	1	4	1	1	3	1	3	2	3	4	4	4	0	0	1	0	0	0	0	0	1	0	0	0	0	0
15845	0	3	1	0	2	1	0	1	1	0	0	2	1	0	0	2	0	1	1	1	1	1	4	0	0	1	0	0	0	0	0	0	0	0	0	1	0
15867	1	4	0	0	3	2	0	0	0	0	1	2	4	0	0	3	1	3	2	2	2	1	2	-3	-3	-3	-3	-3	-3	-3	-3	-3	-3	-3	-3	-3	-3
15930	1	4	1	0	2	2	1	0	1	0	0	2	1	1	0	2	1	2	2	4	3	2	4	0	0	0	1	0	0	1	1	1	0	0	0	0	0
16129	1	1	0	1	2	1	0	0	0	0	1	4	4	0	0	2	0	0	1	1	1	1	3	-3	-3	-3	-3	-3	-3	-3	-3	-3	-3	-3	-3	-3	-3
16193	1	4	1	0	2	4	1	0	0	0	0	2	1	0	1	5	0	0	3	5	1	1	3	-3	-3	-3	-3	-3	-3	-3	-3	-3	-3	-3	-3	-3	-3
16459	0	2	1	0	1	3	1	0	1	0	0	2	1	0	1	4	0	3	1	2	2	2	4	0	0	1	0	0	0	0	0	1	0	0	0	0	0
16462	1	2	1	0	3	2	1	0	0	0	0	2	1	1	1	2	0	3	4	3	3	3	3	-3	-3	-3	-3	-3	-3	-3	-3	-3	-3	-3	-3	-3	-3
16480	0	3	1	0	2	4	1	0	1	0	0	3	1	0	0	2	1	2	1	2	3	3	4	0	0	1	1	0	0	0	1	1	0	0	0	0	0
16496	1	3	1	0	2	2	1	0	0	0	1	2	1	0	0	2	1	2	1	2	2	2	2	-3	-3	-3	-3	-3	-3	-3	-3	-3	-3	-3	-3	-3	-3
16504	1	2	1	0	2	4	1	0	0	0	0	2	1	0	0	2	0	1	2	3	3	3	4	0	0	1	1	0	0	0	0	0	0	0	1	0	0
16509	0	4	1	0	2	3	1	0	1	0	0	3	7	0	0	3	1	1	2	2	2	2	1	-3	-3	-3	-3	-3	-3	-3	-3	-3	-3	-3	-3	-3	-3
16511	0	4	1	0	2	3	1	0	1	0	0	2	1	1	1	4	0	2	1	2	3	3	4	1	0	0	1	0	0	0	0	1	0	0	1	0	0
16518	1	3	0	0	2	2	0	0	1	0	1	2	7	0	0	3	0	0	3	3	2	2	4	0	0	1	0	0	0	0	1	0	0	0	0	0	0
16538	1	1	1	0	1	2	1	0	0	0	0	2	1	1	0	3	0	2	2	2	2	2	3	-3	-3	-3	-3	-3	-3	-3	-3	-3	-3	-3	-3	-3	-3
16570	0	4	1	0	1	4	1	0	0	0	0	3	7	1	1	3	1	3	4	3	3	2	4	0	1	0	0	0	0	0	0	0	0	0	0	1	0
16606	0	2	1	0	1	2	1	0	0	0	0	2	2	0	0	2	1	3	2	5	1	1	3	-3	-3	-3	-3	-3	-3	-3	-3	-3	-3	-3	-3	-3	-3
16607	1	1	1	0	3	4	0	0	0	0	1	3	1	0	0	3	0	3	1	2	2	1	4	0	0	1	0	0	0	1	0	1	0	0	0	0	0
16616	1	4	1	0	1	4	1	0	1	0	0	2	1	1	1	1	0	1	1	3	4	2	2	-3	-3	-3	-3	-3	-3	-3	-3	-3	-3	-3	-3	-3	-3
16629	1	2	1	0	3	4	1	0	0	0	0	3	1	1	1	1	1	1	2	4	4	4	2	-3	-3	-3	-3	-3	-3	-3	-3	-3	-3	-3	-3	-3	-3
16631	0	3	1	0	2	4	1	1	0	0	1	3	1	0	0	3	0	1	1	2	2	1	4	0	0	0	1	0	0	0	0	1	0	0	0	0	0
16655	1	2	1	0	2	4	1	0	1	0	0	3	7	0	0	3	0	1	3	3	4	3	3	-3	-3	-3	-3	-3	-3	-3	-3	-3	-3	-3	-3	-3	-3
16683	1	3	1	0	3	4	1	0	0	0	0	2	1	0	0	3	0	0	2	2	1	1	4	0	0	1	0	0	0	1	0	1	0	0	0	0	0
16685	1	1	1	0	3	4	0	0	0	0	1	2	7	0	0	2	1	2	2	2	2	2	2	-3	-3	-3	-3	-3	-3	-3	-3	-3	-3	-3	-3	-3	-3
16694	0	4	1	0	2	1	1	1	1	0	1	3	2	1	1	3	0	0	1	1	1	1	2	-3	-3	-3	-3	-3	-3	-3	-3	-3	-3	-3	-3	-3	-3
16701	1	3	1	0	2	2	0	0	1	0	0	2	2	0	0	4	1	2	3	3	3	3	1	-3	-3	-3	-3	-3	-3	-3	-3	-3	-3	-3	-3	-3	-3
16718	1	4	0	0	2	4	1	1	1	0	0	3	1	1	1	3	0	1	3	2	1	1	4	0	1	0	1	0	0	0	1	0	0	0	1	0	0
16719	1	2	1	0	3	4	0	0	0	0	1	2	1	0	0	4	0	1	2	2	2	1	4	0	0	0	0	0	0	1	1	0	0	0	0	0	0
16724	0	4	1	0	2	3	1	0	1	1	0	3	3	0	0	4	1	1	4	3	2	2	3	-3	-3	-3	-3	-3	-3	-3	-3	-3	-3	-3	-3	-3	-3
16742	0	3	0	1	3	1	0	0	0	0	1	4	4	0	0	3	1	1	1	2	4	4	3	-3	-3	-3	-3	-3	-3	-3	-3	-3	-3	-3	-3	-3	-3
16746	1	1	1	1	2	3	1	0	0	0	1	1	4	0	0	3	0	0	1	3	2	3	2	-3	-3	-3	-3	-3	-3	-3	-3	-3	-3	-3	-3	-3	-3
16764	0	2	1	1	2	2	1	0	0	0	0	4	6	1	0	2	0	2	1	2	2	2	1	-3	-3	-3	-3	-3	-3	-3	-3	-3	-3	-3	-3	-3	-3
16769	1	2	0	1	2	1	0	0	0	0	1	1	4	1	1	3	0	3	2	3	4	2	3	-3	-3	-3	-3	-3	-3	-3	-3	-3	-3	-3	-3	-3	-3
16775	0	2	1	0	2	1	1	0	0	0	0	3	2	0	0	3	0	1	2	2	3	1	3	-3	-3	-3	-3	-3	-3	-3	-3	-3	-3	-3	-3	-3	-3
16783	1	2	0	0	2	4	0	0	0	0	1	3	1	0	1	2	0	0	2	3	2	1	4	1	0	0	0	1	0	0	1	0	0	0	0	0	0
16791	1	3	0	0	2	2	0	0	0	0	1	2	4	0	0	2	0	2	3	3	3	3	3	-3	-3	-3	-3	-3	-3	-3	-3	-3	-3	-3	-3	-3	-3
16798	1	1	1	0	2	1	0	1	0	0	1	3	7	1	0	2	0	1	1	2	3	2	2	-3	-3	-3	-3	-3	-3	-3	-3	-3	-3	-3	-3	-3	-3
16816	0	4	1	0	3	4	1	0	1	0	0	2	7	1	1	3	1	1	3	2	4	5	4	0	1	0	0	0	0	0	0	0	1	0	0	0	0
16836	1	4	1	0	1	1	0	1	0	0	0	2	1	0	0	2	1	1	2	2	2	2	4	0	0	0	1	0	0	0	0	1	0	0	0	0	0
16837	0	2	1	0	2	4	1	0	0	0	0	2	1	1	1	3	0	1	2	3	2	2	4	0	0	0	0	0	0	1	1	0	0	0	0	0	0
16849	1	2	1	0	2	4	1	0	1	0	0	3	1	0	0	2	0	1	1	2	3	2	3	-3	-3	-3	-3	-3	-3	-3	-3	-3	-3	-3	-3	-3	-3
16862	0	1	0	1	2	1	0	0	0	0	1	4	4	0	0	3	0	0	2	2	2	2	3	-3	-3	-3	-3	-3	-3	-3	-3	-3	-3	-3	-3	-3	-3
16875	0	3	1	0	2	1	1	0	1	0	0	2	1	1	1	3	0	1	1	2	2	2	4	0	0	0	1	0	0	0	0	1	0	0	0	1	0
16877	1	3	1	0	3	4	1	0	1	0	0	2	1	1	1	3	1	1	5	5	5	5	4	0	0	1	0	0	0	0	0	0	1	0	0	0	0
16886	0	4	1	0	1	4	1	0	0	0	0	2	1	0	1	3	1	2	3	4	3	2	4	0	0	0	1	0	0	1	1	0	0	0	0	0	0
16898	1	4	0	1	2	1	0	0	0	0	1	4	4	0	1	3	1	1	1	2	2	2	2	-3	-3	-3	-3	-3	-3	-3	-3	-3	-3	-3	-3	-3	-3
16903	0	2	0	1	2	2	0	0	0	0	1	4	4	0	0	5	0	2	2	3	2	2	3	-3	-3	-3	-3	-3	-3	-3	-3	-3	-3	-3	-3	-3	-3
16908	1	4	1	0	2	3	1	0	1	0	0	2	2	1	0	2	0	2	2	3	4	4	4	0	1	0	0	1	0	0	0	0	0	0	0	1	0
16913	0	2	0	1	3	2	1	0	0	0	0	4	4	1	1	1	3	0	4	3	4	5	4	0	0	0	0	1	0	0	0	0	1	0	0	0	0
16956	0	2	1	0	2	1	1	0	1	0	0	2	1	0	0	2	0	3	2	2	2	2	4	0	0	0	0	0	0	1	1	0	0	0	0	0	0
16963	0	3	1	0	3	4	0	1	1	0	0	2	1	1	1	3	1	2	2	2	2	2	2	-3	-3	-3	-3	-3	-3	-3	-3	-3	-3	-3	-3	-3	-3
16977	1	2	1	0	2	4	0	0	1	0	1	2	1	0	0	2	0	1	1	1	1	1	1	-3	-3	-3	-3	-3	-3	-3	-3	-3	-3	-3	-3	-3	-3
17004	1	4	1	0	2	1	1	0	1	0	0	3	1	1	0	3	1	2	2	4	4	3	2	-3	-3	-3	-3	-3	-3	-3	-3	-3	-3	-3	-3	-3	-3
17012	1	2	1	0	3	1	1	1	1	0	0	2	1	0	0	2	0	1	1	2	4	2	4	0	0	1	1	0	0	0	0	0	0	0	0	1	0
17032	0	4	1	0	2	4	1	0	0	0	0	2	7	0	0	2	0	2	1	2	2	2	4	0	0	0	1	0	0	0	1	0	0	0	0	0	1
17033	0	3	1	0	2	4	0	0	0	0	1	2	2	1	1	2	0	1	2	3	3	2	4	0	0	1	0	1	0	0	1	0	0	0	0	0	1
17054	1	2	1	0	1	4	1	0	0	0	0	2	1	0	1	3	1	1	3	4	4	4	2	-3	-3	-3	-3	-3	-3	-3	-3	-3	-3	-3	-3	-3	-3
17063	0	2	1	0	2	1	1	0	1	0	1	3	3	0	0	6	1	0	3	3	2	2	1	-3	-3	-3	-3	-3	-3	-3	-3	-3	-3	-3	-3	-3	-3
17073	1	3	1	0	2	4	1	1	1	0	0	3	2	0	0	3	0	2	2	2	2	2	4	0	0	0	0	0	0	1	0	1	0	0	0	0	0
17078	1	1	0	1	2	1	0	0	0	0	1	1	4	0	0	2	0	1	2	3	3	2	2	-3	-3	-3	-3	-3	-3	-3	-3	-3	-3	-3	-3	-3	-3
17093	0	3	1	0	2	1	1	0	1	0	0	2	2	1	0	3	0	2	2	3	4	3	4	0	0	1	0	0	1	0	0	1	0	0	1	0	0
17109	0	4	1	0	2	4	1	0	0	0	1	2	2	0	0	3	0	0	2	3	2	2	1	-3	-3	-3	-3	-3	-3	-3	-3	-3	-3	-3	-3	-3	-3
17151	0	3	0	1	2	1	0	0	0	0	1	1	4	0	0	2	0	0	1	1	1	1	1	-3	-3	-3	-3	-3	-3	-3	-3	-3	-3	-3	-3	-3	-3
17167	1	3	0	1	2	1	0	1	0	0	0	4	4	0	0	3	0	3	1	3	3	2	4	0	0	1	0	0	1	0	1	0	0	0	0	0	0
17171	0	3	0	1	2	1	0	0	0	0	1	4	4	0	0	2	1	2	1	2	2	2	3	-3	-3	-3	-3	-3	-3	-3	-3	-3	-3	-3	-3	-3	-3
17172	0	3	0	1	2	1	0	1	1	0	0	4	4	1	1	4	0	1	1	2	2	1	4	0	0	1	1	0	0	0	1	1	0	0	0	0	0
17183	0	3	0	1	3	1	1	0	1	0	0	4	4	1	1	3	0	3	2	3	3	2	4	1	0	1	0	0	0	0	0	1	0	0	0	0	0
17184	0	4	1	0	3	4	1	0	0	0	0	3	1	0	0	3	0	0	1	2	2	2	1	-3	-3	-3	-3	-3	-3	-3	-3	-3	-3	-3	-3	-3	-3
17191	0	2	1	0	1	4	1	1	0	0	0	3	2	1	0	3	1	3	2	3	2	2	1	-3	-3	-3	-3	-3	-3	-3	-3	-3	-3	-3	-3	-3	-3
17192	0	4	1	0	2	2	1	0	0	0	0	2	1	0	0	3	0	3	2	2	2	1	4	0	0	0	1	0	0	1	0	1	0	0	0	0	0
17282	1	4	1	0	2	4	1	0	0	0	1	2	1	1	1	3	1	2	1	3	3	3	3	-3	-3	-3	-3	-3	-3	-3	-3	-3	-3	-3	-3	-3	-3
17283	0	3	0	1	2	1	1	0	0	0	0	4	4	0	0	3	1	0	2	5	1	1	4	1	0	0	0	0	0	1	0	1	0	0	0	0	0
17362	0	4	1	0	2	2	1	1	1	1	0	3	2	0	1	3	0	0	2	2	2	2	4	0	0	0	1	0	0	0	0	1	0	0	0	0	0
17482	0	3	1	0	2	1	1	0	0	1	0	3	2	0	1	3	1	2	2	3	2	1	4	0	0	0	0	0	0	1	0	1	0	0	0	0	0
17532	0	3	0	1	3	1	0	1	0	0	1	4	4	0	0	3	0	0	1	1	1	1	1	-3	-3	-3	-3	-3	-3	-3	-3	-3	-3	-3	-3	-3	-3
17560	1	3	1	0	2	1	1	0	0	1	0	3	2	1	0	3	0	1	4	2	1	1	2	-3	-3	-3	-3	-3	-3	-3	-3	-3	-3	-3	-3	-3	-3
17596	0	4	1	0	1	3	1	0	0	0	0	2	1	1	1	2	0	2	2	3	3	4	3	-3	-3	-3	-3	-3	-3	-3	-3	-3	-3	-3	-3	-3	-3
17692	1	4	1	0	2	2	1	0	0	0	0	3	3	0	0	2	1	2	3	2	1	1	3	-3	-3	-3	-3	-3	-3	-3	-3	-3	-3	-3	-3	-3	-3
17761	0	3	0	1	2	3	0	0	0	0	1	4	4	0	0	4	1	0	5	5	5	5	1	-3	-3	-3	-3	-3	-3	-3	-3	-3	-3	-3	-3	-3	-3
17762	1	4	1	0	2	4	0	0	0	0	1	2	1	0	0	3	0	0	1	2	2	1	3	-3	-3	-3	-3	-3	-3	-3	-3	-3	-3	-3	-3	-3	-3
17789	1	2	0	1	2	3	0	0	0	0	1	4	4	0	0	2	0	1	3	2	1	1	1	-3	-3	-3	-3	-3	-3	-3	-3	-3	-3	-3	-3	-3	-3
17851	1	4	1	0	1	3	1	0	1	0	0	2	1	0	0	3	0	3	1	2	1	1	1	-3	-3	-3	-3	-3	-3	-3	-3	-3	-3	-3	-3	-3	-3
17968	0	4	1	0	2	2	0	0	0	0	1	2	1	1	1	3	0	1	2	3	4	3	3	-3	-3	-3	-3	-3	-3	-3	-3	-3	-3	-3	-3	-3	-3
18001	0	2	1	0	2	2	1	1	0	0	0	3	1	0	0	3	0	0	1	1	1	1	4	0	0	0	1	0	0	0	1	0	0	0	0	0	0
18035	0	3	0	1	2	1	0	0	0	0	1	4	4	1	0	3	0	0	1	1	1	1	4	0	0	1	0	1	0	0	1	1	0	0	0	0	0
18044	1	4	1	0	3	3	0	0	1	0	0	2	1	0	0	2	0	2	2	3	1	5	4	0	1	0	0	1	0	0	0	0	0	0	0	1	0
18120	1	4	1	0	1	4	1	0	1	0	0	2	1	1	1	2	1	1	3	2	2	2	3	-3	-3	-3	-3	-3	-3	-3	-3	-3	-3	-3	-3	-3	-3
18123	0	4	0	1	1	1	0	0	0	0	1	1	4	0	1	3	0	0	2	2	2	2	4	1	0	1	0	0	0	0	0	1	0	0	0	0	0
18133	1	4	1	0	2	4	1	0	1	0	0	2	1	1	1	2	1	1	3	3	2	2	3	-3	-3	-3	-3	-3	-3	-3	-3	-3	-3	-3	-3	-3	-3
18185	0	4	1	0	2	4	1	0	1	1	0	3	3	0	0	2	0	0	3	2	1	1	3	-3	-3	-3	-3	-3	-3	-3	-3	-3	-3	-3	-3	-3	-3
18235	1	4	1	0	3	3	1	0	1	0	0	2	1	1	1	3	0	1	4	3	3	2	4	0	0	1	0	0	1	0	0	1	0	0	0	0	0
18314	1	2	0	0	1	4	1	0	0	0	0	3	7	0	1	3	0	1	4	2	2	2	4	0	0	0	1	0	0	0	1	0	0	0	0	0	0
18367	0	2	1	0	1	3	1	1	0	0	0	3	7	0	0	2	0	2	1	2	2	2	3	-3	-3	-3	-3	-3	-3	-3	-3	-3	-3	-3	-3	-3	-3
18391	1	3	1	0	3	3	1	0	0	0	0	2	1	1	0	4	0	0	3	4	3	2	4	0	0	0	0	0	1	1	0	1	0	0	0	0	0
18434	0	4	1	0	3	1	1	0	0	0	0	2	1	1	1	2	0	2	2	3	4	3	3	-3	-3	-3	-3	-3	-3	-3	-3	-3	-3	-3	-3	-3	-3
18447	1	2	1	0	2	4	1	0	0	0	0	2	1	1	1	3	0	2	2	4	3	2	4	1	0	0	0	0	0	1	0	1	0	0	1	0	0
18448	0	4	0	1	2	2	0	0	0	0	1	4	1	0	0	3	0	1	2	2	2	2	4	0	0	1	1	0	0	0	1	1	0	0	0	0	0
18465	1	3	1	0	2	4	1	0	1	0	0	2	1	0	0	3	0	3	1	2	2	2	4	0	0	1	0	0	0	0	1	0	0	0	0	0	0
18476	1	4	0	1	3	1	0	1	0	0	0	4	3	0	0	3	0	3	1	1	1	1	4	0	0	1	0	0	0	0	1	0	0	0	0	0	0
18478	1	4	1	0	3	4	0	1	0	0	1	2	1	0	0	2	0	1	2	2	1	1	4	0	0	0	1	0	0	1	0	1	0	0	0	0	0
18483	0	4	1	0	3	4	1	0	1	0	0	2	1	1	1	2	0	3	2	2	1	1	4	0	0	0	1	0	0	1	1	1	0	0	0	0	0
18496	1	3	1	0	2	4	0	0	0	0	1	2	1	1	0	2	1	2	2	2	1	2	1	-3	-3	-3	-3	-3	-3	-3	-3	-3	-3	-3	-3	-3	-3
18518	1	4	1	0	2	4	1	0	0	0	0	2	1	0	1	4	1	1	1	2	3	4	4	0	0	0	1	0	1	0	1	1	0	0	0	0	0
18578	0	3	0	1	2	1	1	0	1	1	0	4	4	0	0	3	0	3	1	1	2	2	2	-3	-3	-3	-3	-3	-3	-3	-3	-3	-3	-3	-3	-3	-3
18594	1	3	1	0	2	4	1	0	0	0	0	2	7	1	1	2	2	2	2	3	4	4	1	-3	-3	-3	-3	-3	-3	-3	-3	-3	-3	-3	-3	-3	-3
18598	1	4	0	0	2	1	0	1	0	0	1	3	7	1	1	1	0	0	1	2	1	3	1	-3	-3	-3	-3	-3	-3	-3	-3	-3	-3	-3	-3	-3	-3
18599	1	4	1	0	2	1	1	1	1	0	0	3	1	1	1	1	0	2	2	3	3	2	4	0	0	0	1	1	0	0	0	1	0	0	0	1	0
18602	1	4	1	0	3	4	1	0	0	0	0	2	1	0	0	3	0	1	3	2	2	2	3	-3	-3	-3	-3	-3	-3	-3	-3	-3	-3	-3	-3	-3	-3
18603	0	3	0	1	1	1	1	0	0	0	0	4	4	1	1	3	1	0	1	2	3	2	4	1	0	0	0	0	0	1	0	1	0	1	0	0	0
18620	0	3	1	0	2	4	1	0	1	0	0	2	2	0	0	3	1	1	2	2	3	2	4	0	0	0	1	0	0	1	1	1	0	0	0	0	0
18631	0	1	0	1	2	1	0	0	1	0	0	4	4	0	0	3	0	2	3	3	2	2	3	-3	-3	-3	-3	-3	-3	-3	-3	-3	-3	-3	-3	-3	-3
18634	0	3	0	1	2	1	0	0	0	0	1	4	4	1	1	3	2	0	3	2	2	1	2	-3	-3	-3	-3	-3	-3	-3	-3	-3	-3	-3	-3	-3	-3
18659	1	4	1	0	2	4	0	0	1	0	0	2	1	0	0	3	0	2	3	3	2	2	4	0	0	1	0	0	0	1	0	1	0	0	0	0	0
18675	0	3	0	1	2	1	1	0	1	0	0	4	4	1	0	4	0	0	1	1	1	1	4	0	0	1	0	0	0	0	0	1	0	0	0	0	0
18682	0	3	0	1	2	1	0	0	0	0	1	4	4	0	1	2	1	1	2	2	2	2	3	-3	-3	-3	-3	-3	-3	-3	-3	-3	-3	-3	-3	-3	-3
18700	0	2	0	1	2	4	0	1	0	0	0	4	4	1	1	3	0	1	1	2	3	2	4	0	0	1	0	1	0	0	0	1	0	0	0	0	0
18707	0	4	1	0	1	4	1	1	1	0	0	2	2	0	0	3	0	3	1	1	1	1	4	0	0	0	1	0	0	0	0	1	0	0	0	0	0
18710	0	3	0	1	1	1	0	0	0	0	1	4	4	0	0	1	1	0	1	1	1	1	4	1	0	0	0	1	0	0	0	1	1	0	0	0	0
18715	0	3	0	1	3	2	0	1	1	0	0	4	4	1	0	2	0	1	2	2	2	2	2	-3	-3	-3	-3	-3	-3	-3	-3	-3	-3	-3	-3	-3	-3
18716	0	4	0	0	3	4	1	1	0	1	0	3	3	1	1	2	0	3	2	2	3	3	4	0	0	1	1	0	0	0	0	1	0	0	0	0	0
18726	0	3	0	0	2	1	0	0	0	0	1	2	4	0	0	2	0	0	1	1	1	1	3	-3	-3	-3	-3	-3	-3	-3	-3	-3	-3	-3	-3	-3	-3
18751	0	3	0	1	3	1	0	0	0	0	1	4	4	1	0	2	0	3	1	2	2	2	4	0	1	1	0	0	0	0	1	0	0	1	0	0	0
18788	0	4	1	0	2	2	1	0	1	0	0	2	1	0	0	2	0	3	2	2	2	2	1	-3	-3	-3	-3	-3	-3	-3	-3	-3	-3	-3	-3	-3	-3
18833	1	1	1	0	2	1	0	0	0	0	1	2	7	1	0	3	1	2	3	3	3	3	4	0	0	1	0	0	0	0	0	1	0	0	0	0	0
18889	1	4	1	0	3	3	1	1	1	0	0	2	7	0	0	4	0	0	1	2	3	1	2	-3	-3	-3	-3	-3	-3	-3	-3	-3	-3	-3	-3	-3	-3
18970	1	4	1	0	3	2	0	1	1	0	0	3	2	1	1	4	1	1	5	3	2	2	4	0	0	0	1	0	1	0	1	1	0	0	0	0	0
19494	0	3	0	1	2	2	1	0	1	0	0	4	4	0	1	3	0	3	2	3	2	2	3	-3	-3	-3	-3	-3	-3	-3	-3	-3	-3	-3	-3	-3	-3
19539	1	3	0	1	2	2	0	0	0	0	1	4	4	0	1	2	1	2	4	3	3	4	4	0	0	1	0	1	0	0	1	1	0	0	0	0	0
19559	1	1	0	1	2	1	1	1	0	0	0	4	4	1	1	3	2	1	4	4	3	2	4	0	0	1	0	0	0	0	1	0	0	0	0	0	0
19684	0	1	0	1	1	4	0	0	0	0	1	1	4	0	0	2	0	1	3	2	2	3	4	0	0	1	0	0	0	0	0	0	0	1	0	0	0
19873	0	4	1	0	2	2	1	0	0	0	0	2	2	0	0	5	0	2	2	3	3	2	2	-3	-3	-3	-3	-3	-3	-3	-3	-3	-3	-3	-3	-3	-3
19887	0	3	0	0	2	1	0	0	0	0	1	2	4	0	0	3	0	2	1	3	3	2	3	-3	-3	-3	-3	-3	-3	-3	-3	-3	-3	-3	-3	-3	-3
20202	0	2	1	0	2	4	1	0	0	0	0	2	1	1	1	4	3	3	2	4	4	4	4	0	0	0	0	1	1	0	0	1	0	1	0	0	0
20244	0	3	1	0	3	4	1	0	1	0	0	2	1	0	0	2	0	1	2	2	2	2	3	-3	-3	-3	-3	-3	-3	-3	-3	-3	-3	-3	-3	-3	-3
20423	1	4	1	0	2	3	1	1	0	0	1	2	1	0	0	4	1	2	2	2	2	2	4	0	0	1	0	0	0	0	0	1	0	0	0	0	0
20497	1	1	1	0	1	1	0	1	0	0	1	3	7	1	1	2	0	3	4	3	2	2	4	0	0	0	1	0	0	0	0	1	0	0	0	0	0
20528	1	4	1	0	2	1	1	0	0	0	0	2	1	1	1	1	1	2	3	4	3	3	4	0	0	1	0	0	0	0	0	1	0	0	0	0	0
20566	0	4	1	0	2	4	1	0	1	0	0	2	1	0	0	4	0	2	4	2	1	1	4	0	0	0	0	0	1	0	1	0	0	0	0	0	0
20580	1	2	0	0	2	3	1	1	0	0	0	3	1	1	1	3	1	2	4	4	3	3	4	1	0	0	0	0	0	0	0	1	0	0	0	0	0
20604	0	3	0	1	3	1	0	0	0	0	1	4	4	0	0	2	0	1	1	2	2	1	1	-3	-3	-3	-3	-3	-3	-3	-3	-3	-3	-3	-3	-3	-3
20665	1	2	1	0	2	3	0	0	1	0	0	3	1	1	1	3	1	2	3	3	2	2	4	0	0	0	1	0	0	1	0	1	0	0	0	1	0
20683	0	4	1	0	2	4	0	1	0	0	0	3	1	1	1	4	0	1	2	2	2	2	1	-3	-3	-3	-3	-3	-3	-3	-3	-3	-3	-3	-3	-3	-3
20772	1	2	0	1	3	1	0	0	0	0	1	4	4	1	0	3	0	2	3	4	4	4	2	-3	-3	-3	-3	-3	-3	-3	-3	-3	-3	-3	-3	-3	-3
20786	1	2	0	1	2	3	0	1	0	0	0	4	4	1	1	3	1	2	3	3	2	2	4	0	0	1	0	0	0	1	1	0	0	0	0	0	0
20804	1	4	0	0	3	1	1	0	0	0	0	3	1	0	0	1	0	3	1	2	2	2	2	-3	-3	-3	-3	-3	-3	-3	-3	-3	-3	-3	-3	-3	-3
20826	0	3	1	0	2	1	0	0	0	0	1	2	1	0	1	6	0	2	5	5	5	5	2	-3	-3	-3	-3	-3	-3	-3	-3	-3	-3	-3	-3	-3	-3
20841	1	4	1	0	2	4	0	0	0	0	1	2	6	0	0	2	0	3	2	2	1	1	4	0	0	0	1	1	0	0	1	1	0	0	0	0	0
20920	0	4	1	0	3	4	0	0	0	0	1	2	1	1	1	4	0	2	1	2	2	2	4	0	0	1	0	0	0	1	1	1	0	0	0	0	0
20943	1	3	0	1	1	4	1	1	1	0	0	4	4	0	0	2	0	1	1	1	1	1	4	1	0	1	0	0	0	0	0	1	0	0	0	0	1
20945	0	3	0	1	2	3	0	0	0	0	1	4	4	0	1	2	0	2	1	2	3	1	4	0	0	1	1	0	0	0	1	1	0	0	0	0	0
20952	1	3	1	0	2	4	0	0	0	0	1	2	1	1	1	2	0	2	2	3	3	3	4	0	0	1	0	0	0	0	0	1	0	0	0	0	0
20954	0	4	1	0	2	1	0	0	0	0	1	2	1	0	0	2	1	3	1	1	1	1	3	-3	-3	-3	-3	-3	-3	-3	-3	-3	-3	-3	-3	-3	-3
20996	1	2	1	0	2	4	0	0	1	0	0	2	1	0	0	2	0	2	3	2	1	1	4	0	0	0	1	0	0	1	0	1	0	0	1	0	0
20998	1	3	1	0	2	4	1	0	1	0	1	2	1	1	0	4	1	2	3	4	3	2	4	0	0	1	1	0	0	0	1	1	0	0	0	0	0
21000	0	4	1	0	2	4	1	1	1	1	0	2	1	0	0	3	0	3	2	2	2	2	4	0	0	0	1	0	0	0	0	1	0	0	0	0	0
21006	1	4	1	0	3	4	0	0	0	0	1	2	1	1	0	3	0	1	3	2	2	1	1	-3	-3	-3	-3	-3	-3	-3	-3	-3	-3	-3	-3	-3	-3
21010	1	4	1	0	2	4	0	1	0	0	0	2	1	0	0	2	1	3	2	3	3	2	3	-3	-3	-3	-3	-3	-3	-3	-3	-3	-3	-3	-3	-3	-3
21011	1	1	0	1	2	4	0	0	0	0	1	4	4	1	0	2	0	0	3	1	2	2	4	1	0	1	0	0	0	0	0	1	0	1	0	0	0
21021	0	2	1	0	2	1	0	0	1	0	0	2	1	1	0	2	0	3	2	2	2	1	1	-3	-3	-3	-3	-3	-3	-3	-3	-3	-3	-3	-3	-3	-3
21038	0	4	1	0	2	4	0	0	1	0	0	2	1	0	0	3	0	3	1	2	2	1	4	0	0	0	0	0	0	1	0	0	0	1	0	0	0
21046	1	4	1	0	2	4	0	0	1	0	0	2	1	0	1	3	0	3	3	2	2	2	4	0	0	1	1	0	0	0	0	0	0	0	0	1	1
21048	1	1	0	1	3	4	0	0	0	0	1	4	4	1	0	3	0	3	4	3	2	1	4	0	0	0	0	1	0	0	0	0	1	0	0	0	0
21055	1	3	0	1	2	3	1	1	1	1	0	4	4	1	1	5	1	2	2	4	3	5	3	-3	-3	-3	-3	-3	-3	-3	-3	-3	-3	-3	-3	-3	-3
21064	0	3	1	0	1	4	1	0	1	0	0	2	1	0	1	3	1	2	4	3	3	3	3	-3	-3	-3	-3	-3	-3	-3	-3	-3	-3	-3	-3	-3	-3
21067	0	2	1	0	2	4	1	0	1	0	0	2	2	1	0	3	0	2	2	3	3	2	4	0	0	1	1	0	0	0	0	1	0	0	1	0	0
21124	1	4	1	0	3	4	1	0	1	0	0	2	1	0	0	3	0	1	2	2	2	2	3	-3	-3	-3	-3	-3	-3	-3	-3	-3	-3	-3	-3	-3	-3
21162	1	4	1	0	3	4	0	0	0	0	1	2	1	1	1	3	0	0	4	4	3	2	4	0	0	1	0	0	0	1	1	0	0	0	1	0	0
21191	1	1	1	0	3	2	0	0	0	0	1	2	1	0	1	3	1	1	3	3	2	2	4	0	0	0	0	0	0	1	1	0	0	0	0	0	0
21199	0	4	1	0	3	1	0	0	0	0	1	3	7	1	0	2	0	2	3	2	3	4	4	0	0	1	1	0	0	0	0	0	0	0	1	1	0
21210	1	4	1	0	2	4	1	1	0	0	0	2	1	1	0	2	0	2	2	2	2	2	4	0	0	1	0	0	0	1	0	1	0	0	0	0	0
21284	1	2	0	1	1	4	1	1	1	0	1	4	4	0	0	3	0	1	2	2	3	1	4	0	0	1	0	0	0	1	1	1	0	0	0	0	0
21346	0	4	1	0	2	4	0	0	0	0	1	2	1	0	0	4	0	2	5	5	5	5	1	-3	-3	-3	-3	-3	-3	-3	-3	-3	-3	-3	-3	-3	-3
21413	0	4	1	0	3	4	1	0	1	0	0	2	1	0	0	3	0	2	2	2	2	2	2	-3	-3	-3	-3	-3	-3	-3	-3	-3	-3	-3	-3	-3	-3
21424	1	3	1	0	2	4	1	0	0	0	0	2	1	1	0	2	0	1	2	3	3	3	4	0	0	0	0	0	0	1	0	1	0	0	0	0	0
21463	0	4	0	1	3	1	0	0	0	0	1	1	4	1	1	2	0	1	1	2	3	2	2	-3	-3	-3	-3	-3	-3	-3	-3	-3	-3	-3	-3	-3	-3
21500	1	4	1	0	3	2	1	0	1	0	0	2	1	1	1	2	0	2	2	3	4	2	4	0	0	0	1	0	0	0	0	1	0	0	0	0	0
21605	0	3	1	0	2	4	1	0	1	0	0	2	2	0	1	2	0	2	2	2	3	3	4	0	0	0	1	0	0	1	0	1	0	0	1	0	0
21638	1	2	1	0	2	4	0	1	0	1	0	3	7	1	1	2	0	3	3	3	2	2	4	0	0	0	1	0	0	0	1	0	0	0	0	0	0
21639	0	3	0	0	2	1	0	1	0	0	0	3	4	1	1	3	0	1	1	3	2	2	4	0	0	1	0	1	0	0	0	1	0	0	0	0	0
21652	0	4	1	0	2	4	0	0	0	0	1	2	1	0	0	2	0	1	1	2	3	4	2	-3	-3	-3	-3	-3	-3	-3	-3	-3	-3	-3	-3	-3	-3
21677	0	4	1	0	1	4	1	0	1	0	0	2	1	0	0	5	0	3	1	1	1	1	3	-3	-3	-3	-3	-3	-3	-3	-3	-3	-3	-3	-3	-3	-3
21719	0	4	1	0	2	1	1	0	0	0	0	2	1	0	0	3	1	3	2	2	2	2	1	-3	-3	-3	-3	-3	-3	-3	-3	-3	-3	-3	-3	-3	-3
21752	1	3	0	0	1	4	1	1	0	0	0	2	2	0	0	2	0	3	1	1	1	1	4	1	0	1	0	0	0	0	0	1	0	0	1	0	0
21763	0	3	1	1	1	4	0	0	0	1	0	1	3	0	0	2	0	2	1	1	1	1	2	-3	-3	-3	-3	-3	-3	-3	-3	-3	-3	-3	-3	-3	-3
21773	1	3	0	1	2	4	0	0	0	0	1	4	4	0	1	2	0	0	2	2	2	2	1	-3	-3	-3	-3	-3	-3	-3	-3	-3	-3	-3	-3	-3	-3
21890	1	1	0	1	3	2	1	1	0	1	0	4	4	1	0	3	0	2	3	2	2	1	4	0	0	1	0	0	0	0	0	1	0	0	0	0	0
22021	1	4	1	1	2	4	0	0	1	0	0	4	6	0	0	4	1	3	2	2	2	2	2	-3	-3	-3	-3	-3	-3	-3	-3	-3	-3	-3	-3	-3	-3
22035	0	4	1	0	2	2	1	0	1	0	0	2	1	0	0	2	1	3	3	2	2	2	2	-3	-3	-3	-3	-3	-3	-3	-3	-3	-3	-3	-3	-3	-3
22082	0	3	1	1	1	1	1	0	0	0	0	1	4	1	1	1	0	0	1	1	1	2	2	-3	-3	-3	-3	-3	-3	-3	-3	-3	-3	-3	-3	-3	-3
22119	1	2	0	1	2	4	1	0	0	0	0	4	4	1	1	3	0	2	4	4	3	2	2	-3	-3	-3	-3	-3	-3	-3	-3	-3	-3	-3	-3	-3	-3
22134	0	4	1	0	2	4	0	0	0	0	1	2	1	0	0	3	1	1	2	2	2	2	3	-3	-3	-3	-3	-3	-3	-3	-3	-3	-3	-3	-3	-3	-3
22177	1	2	0	1	2	1	0	0	0	0	1	4	4	1	1	2	0	2	2	2	2	2	2	-3	-3	-3	-3	-3	-3	-3	-3	-3	-3	-3	-3	-3	-3
22180	0	4	1	0	2	4	1	0	0	0	0	2	1	0	0	2	0	0	1	2	3	1	4	0	0	0	1	0	0	0	1	0	0	0	0	0	0
22190	0	1	0	1	1	1	0	0	0	0	1	4	4	0	0	2	0	1	2	2	2	2	2	-3	-3	-3	-3	-3	-3	-3	-3	-3	-3	-3	-3	-3	-3
22237	1	4	1	0	1	4	0	0	1	0	0	2	1	0	0	3	0	3	3	2	2	1	4	0	0	0	1	0	0	1	1	1	0	0	0	0	0
22262	0	3	1	0	2	4	0	0	0	0	1	2	1	1	1	2	1	2	1	2	3	4	2	-3	-3	-3	-3	-3	-3	-3	-3	-3	-3	-3	-3	-3	-3
22264	1	4	1	0	3	4	1	0	0	0	0	3	1	0	0	2	0	3	2	2	2	2	4	0	0	1	0	0	0	1	1	1	0	0	0	0	0
22351	1	4	0	1	3	2	0	0	0	0	1	4	4	0	0	2	0	0	1	1	1	1	3	-3	-3	-3	-3	-3	-3	-3	-3	-3	-3	-3	-3	-3	-3
22378	1	3	0	1	2	1	1	0	0	0	0	4	4	1	0	2	1	3	3	4	3	2	3	-3	-3	-3	-3	-3	-3	-3	-3	-3	-3	-3	-3	-3	-3
22419	1	4	1	0	3	4	1	0	1	0	0	3	2	0	0	3	0	1	2	2	2	2	4	0	0	1	1	0	0	0	0	0	0	0	0	1	0
22431	1	2	0	1	2	2	0	0	0	0	1	4	4	1	1	2	1	2	2	2	2	2	3	-3	-3	-3	-3	-3	-3	-3	-3	-3	-3	-3	-3	-3	-3
22475	1	3	1	0	2	2	0	1	1	0	0	2	2	1	1	2	1	2	3	4	4	4	4	1	0	0	0	0	0	0	0	1	0	0	0	0	0
22573	1	2	1	0	3	3	1	0	1	0	0	2	1	0	0	2	0	3	1	1	1	1	4	0	0	0	0	0	0	1	0	1	0	0	0	0	0
22583	0	3	1	0	2	1	0	0	0	0	1	2	6	0	0	2	0	2	2	2	2	2	2	-3	-3	-3	-3	-3	-3	-3	-3	-3	-3	-3	-3	-3	-3
22585	0	4	1	0	2	4	1	0	1	0	0	2	2	1	1	2	1	2	1	1	1	1	2	-3	-3	-3	-3	-3	-3	-3	-3	-3	-3	-3	-3	-3	-3
22588	1	3	1	0	2	2	1	0	0	0	0	3	2	1	1	2	1	1	2	3	4	2	2	-3	-3	-3	-3	-3	-3	-3	-3	-3	-3	-3	-3	-3	-3
22589	1	4	1	0	3	3	1	0	0	0	0	3	1	1	0	3	0	1	1	2	3	3	2	-3	-3	-3	-3	-3	-3	-3	-3	-3	-3	-3	-3	-3	-3
22596	1	4	1	0	3	4	1	0	0	0	0	2	1	1	0	4	0	2	5	4	2	2	4	0	0	0	0	1	0	0	0	1	0	0	0	0	0
22601	1	4	1	0	1	3	1	0	1	0	0	2	1	0	0	3	0	1	3	3	3	2	4	0	0	1	0	0	0	1	1	0	0	0	0	0	0
22603	1	4	1	0	2	4	1	1	1	0	0	3	1	1	1	2	0	2	2	3	4	4	4	1	0	0	1	0	0	0	0	1	0	0	0	0	0
22612	1	3	1	0	2	4	0	0	0	0	1	2	1	1	0	4	0	1	2	2	2	2	3	-3	-3	-3	-3	-3	-3	-3	-3	-3	-3	-3	-3	-3	-3
22623	0	2	0	1	3	2	0	0	0	0	1	4	4	0	1	3	1	3	4	3	3	2	4	0	0	0	1	0	0	0	1	0	0	0	0	0	0
22632	0	4	1	0	2	1	1	0	1	0	0	2	1	1	1	3	0	1	2	3	2	2	1	-3	-3	-3	-3	-3	-3	-3	-3	-3	-3	-3	-3	-3	-3
22668	0	3	1	0	2	3	1	0	1	0	0	3	7	0	0	4	0	3	1	1	1	1	4	0	0	0	0	0	0	1	0	0	0	1	0	0	0
22673	0	4	0	0	3	2	1	1	1	1	0	3	3	1	1	3	0	3	1	2	3	4	4	0	0	0	1	0	0	1	0	0	0	1	0	0	0
22682	0	4	1	0	2	1	0	1	1	0	0	3	2	1	1	3	0	1	1	2	2	5	3	-3	-3	-3	-3	-3	-3	-3	-3	-3	-3	-3	-3	-3	-3
22686	1	2	0	0	3	2	0	0	0	0	1	3	1	1	0	2	1	2	3	4	2	2	4	1	0	0	0	0	1	0	0	1	0	0	0	0	0
22690	1	1	1	1	2	3	1	0	1	0	0	4	6	0	0	4	0	3	1	1	1	1	4	0	0	0	0	0	0	1	0	1	0	0	0	0	0
22700	1	4	1	0	3	4	0	0	1	0	0	2	1	1	0	2	0	1	2	3	2	2	4	0	0	1	0	0	0	0	0	0	0	0	0	1	0
22708	0	3	1	0	1	4	0	0	0	0	1	2	7	0	0	3	0	0	1	1	1	1	1	-3	-3	-3	-3	-3	-3	-3	-3	-3	-3	-3	-3	-3	-3
22710	1	4	1	0	2	2	0	0	0	0	1	2	1	0	0	3	0	2	1	2	2	2	3	-3	-3	-3	-3	-3	-3	-3	-3	-3	-3	-3	-3	-3	-3
22713	0	2	1	0	2	2	1	0	1	0	0	2	1	1	1	4	0	1	3	4	2	2	4	0	0	1	0	0	1	0	0	1	0	0	1	0	0
22719	0	2	1	1	2	2	0	0	1	0	0	1	2	0	0	2	0	1	2	4	2	1	4	0	0	0	0	1	0	0	0	0	1	0	0	0	0
22721	1	4	1	0	3	4	1	0	1	0	0	2	1	0	0	3	1	1	2	2	2	2	4	0	0	0	1	0	0	0	0	1	0	0	0	0	0
22746	0	3	1	0	2	3	1	0	0	0	0	2	7	0	0	4	1	2	2	3	4	1	4	0	0	0	1	0	0	0	1	0	0	0	0	0	0
22758	0	3	1	0	2	1	0	0	0	0	1	2	1	0	0	2	1	2	1	1	1	2	4	0	0	1	1	0	0	0	1	1	0	0	0	0	0
22762	0	2	1	0	3	4	1	0	1	0	0	2	1	0	0	2	1	0	3	2	2	2	4	0	0	0	1	0	0	1	0	1	0	0	0	0	0
22763	1	1	0	1	2	1	0	0	0	0	1	4	4	0	0	3	0	1	2	2	2	1	4	0	0	0	0	1	0	0	1	0	0	0	0	0	0
22793	0	4	1	0	2	3	1	0	1	0	1	2	1	0	0	3	0	3	2	2	1	1	4	0	0	1	1	0	0	0	1	1	0	0	0	0	0
22804	0	2	1	0	2	1	1	0	0	1	0	2	1	1	0	2	1	1	2	2	3	2	4	0	0	0	1	0	0	1	0	1	0	0	0	0	0
22807	0	3	1	0	2	4	1	0	1	0	0	2	1	1	1	3	1	2	2	3	3	2	4	0	0	0	0	0	0	1	0	1	0	0	0	0	0
22829	0	2	0	1	2	1	0	0	0	0	1	4	4	0	0	3	0	0	2	2	1	1	3	-3	-3	-3	-3	-3	-3	-3	-3	-3	-3	-3	-3	-3	-3
22838	0	4	1	0	2	4	0	0	0	0	1	2	1	1	0	3	0	2	1	3	3	5	4	0	0	0	1	0	0	1	0	0	1	0	1	0	0
22839	1	4	1	0	2	2	0	0	0	0	1	2	1	1	0	3	0	1	4	4	2	2	4	0	0	0	1	0	0	0	0	1	0	0	0	0	0
22856	1	4	1	0	2	4	1	0	1	0	0	2	2	1	1	2	1	1	2	4	4	2	3	-3	-3	-3	-3	-3	-3	-3	-3	-3	-3	-3	-3	-3	-3
22863	1	1	0	0	1	1	0	1	0	0	0	3	7	1	1	2	0	2	2	2	3	1	1	-3	-3	-3	-3	-3	-3	-3	-3	-3	-3	-3	-3	-3	-3
22916	1	1	0	1	3	2	1	0	0	0	0	4	4	0	0	3	1	3	2	3	5	1	2	-3	-3	-3	-3	-3	-3	-3	-3	-3	-3	-3	-3	-3	-3
22926	0	3	1	0	2	2	1	0	1	0	0	2	2	0	0	3	0	1	2	3	2	2	4	0	0	1	0	0	1	0	0	1	0	0	0	0	0
22948	1	4	1	0	1	4	1	0	0	0	0	2	1	1	0	2	0	2	2	3	4	2	4	0	0	0	0	0	0	1	0	1	0	0	0	0	0
22960	1	3	1	0	2	4	1	0	1	0	0	3	2	1	1	2	0	1	2	2	2	2	4	0	0	0	1	0	0	0	0	1	0	0	0	0	0
22962	0	4	1	0	2	2	1	0	1	0	0	3	7	1	1	4	0	1	2	2	2	2	4	0	0	0	1	0	0	1	1	0	0	0	0	0	0
22964	1	4	1	0	2	4	1	1	1	1	0	3	3	1	0	2	0	2	4	3	2	2	4	0	0	0	1	1	0	0	1	1	0	0	0	0	0
22985	0	4	1	0	2	2	1	0	0	0	0	2	2	0	0	3	0	2	1	2	3	4	1	-3	-3	-3	-3	-3	-3	-3	-3	-3	-3	-3	-3	-3	-3
22990	0	4	1	0	3	4	1	0	0	0	0	2	2	0	0	4	0	3	1	1	1	1	4	1	0	0	0	0	0	1	0	0	0	1	1	0	0
22992	0	2	1	0	2	4	1	1	0	0	0	2	1	0	0	3	0	1	2	2	2	1	1	-3	-3	-3	-3	-3	-3	-3	-3	-3	-3	-3	-3	-3	-3
23015	1	4	1	0	2	2	1	0	0	0	0	2	1	0	1	4	0	1	1	4	3	2	2	-3	-3	-3	-3	-3	-3	-3	-3	-3	-3	-3	-3	-3	-3
23019	1	4	1	0	2	3	0	1	0	0	0	2	2	0	0	3	0	0	2	2	2	1	4	0	0	0	1	0	0	0	0	0	0	0	1	0	0
23065	1	2	1	0	2	2	1	0	0	0	0	3	2	1	0	3	1	2	2	4	3	2	4	0	0	0	1	0	0	0	0	1	0	0	0	0	0
23093	0	1	1	0	2	2	0	0	0	0	1	2	1	0	0	2	1	0	1	1	1	1	2	-3	-3	-3	-3	-3	-3	-3	-3	-3	-3	-3	-3	-3	-3
23098	0	2	1	0	2	4	1	0	1	0	0	2	1	0	0	2	0	2	2	2	2	2	2	-3	-3	-3	-3	-3	-3	-3	-3	-3	-3	-3	-3	-3	-3
23104	1	4	1	0	2	2	1	0	1	0	0	2	1	0	0	2	0	3	4	4	2	2	4	0	0	1	0	0	0	0	0	1	0	0	0	0	0
23108	1	2	0	1	3	4	0	0	1	0	1	4	7	1	1	2	1	1	4	4	4	4	1	-3	-3	-3	-3	-3	-3	-3	-3	-3	-3	-3	-3	-3	-3
23141	1	2	1	0	3	3	1	0	0	0	0	2	1	0	0	5	0	0	2	3	3	3	4	0	0	1	1	0	0	0	0	1	0	0	1	0	0
23168	1	3	1	0	3	4	1	0	0	0	0	2	1	0	0	2	0	3	5	2	2	2	4	0	0	1	0	0	0	1	0	1	0	0	0	0	0
23229	0	3	1	0	3	4	1	0	1	0	0	2	2	0	0	2	0	2	3	2	2	2	4	0	0	0	0	1	0	1	0	1	0	0	0	0	0
23270	0	4	1	0	3	4	1	1	1	1	0	3	2	1	0	3	1	2	1	2	3	4	4	0	0	1	1	0	0	0	1	1	0	0	0	0	0
23311	0	4	1	0	1	4	1	1	0	0	1	3	1	0	0	3	0	3	2	2	1	1	4	0	0	0	0	0	1	1	0	1	0	1	0	0	0
23346	1	1	0	1	2	2	0	0	0	0	1	4	7	0	0	2	0	2	2	2	2	2	4	1	0	1	0	0	0	0	0	1	1	0	0	0	0
23461	1	4	1	0	2	1	1	0	0	0	0	2	1	0	1	3	1	1	2	3	4	4	4	0	0	0	1	0	0	0	0	0	0	0	0	1	0
23556	1	3	1	0	1	3	1	0	1	1	0	3	3	1	1	2	0	2	4	3	2	1	4	0	0	0	1	0	0	0	0	0	0	0	0	1	0
23710	1	2	0	1	2	4	0	1	0	0	0	4	4	0	0	2	0	3	4	3	2	5	2	-3	-3	-3	-3	-3	-3	-3	-3	-3	-3	-3	-3	-3	-3
